# Supplementary material for: Revisiting the chlorophyll biosynthesis pathway using genome scale metabolic model of Oryza sativa japonica
Source: Sci Rep. 2015 Oct 7;5:14975. doi: 10.1038/srep14975 (PMC4595741; doi:10.1038/srep14975)
Supplement: Supplementary Data S1 [file srep14975-s2.xls]

## Sheet: Sheet1
FBAval : flux values that were obtained from FBA analysis
FVAmin : minimum flux value from FVA analysis
FVAmax : maximum flux value from FVA analysis
		The computed optimal value of the objective function is kept fixed.		Primary objective function set at 1.5 times of the computed optimal value		Primary objective function set at 2.0 times of the computed optimal value
Reaction name	FBAval	FVAmin	FVAmax	FVAmin	FVAmax	FVAmin	FVAmax
mit_AconDHatase	8	8	8	8	20.1805	8	32.191
chl_FPPSYNRXN	1	1	1	1	1	1	1
chl_PROTOPORGENOXIRXN	0.5	0.5	0.5	0.5	0.5	0.5	0.5
chl_UROGENIIISYNRXN	1	1	1	1	1	1	1
1.5.1.20-RXN-(NADP)	-1	-1	-1	-1	-1	-1	-1
chl_PYR_tx	-7.5	-7.5	-7.5	-60.5787	12	-104.054	12
chl_MalOxAc_tx	-16.5	-16.5	-16.5	-110.151	50.0538	-190.54	104.203
chl_CDPKINRXN	4	4	4	4	4	4	4
chl_GAP_tx	-1	-1	-1	-287.868	255.743	-544.11	511.985
chl_OHMETHYLBILANESYNRXN	1	1	1	1	1	1	1
PEPDEPHOS-RXN	0.5	0.5	0.5	0	148.526	0	247.406
chl_LightNonCyc	44.4286	44.4286	44.4286	42.2143	68.5683	42.2143	85.0557
chl_CO2_tx	71.5	71.5	71.5	71.5	108.041	71.5	144.073
chl_RXN1F72	1	1	1	1	1	1	1
ADENYL-KIN-RXN	9	9	9	-251.743	265.243	-507.985	521.485
CO2_tx	55	55	55	55	55	55	55
chl_LightCyc	3.17857	3.17857	3.17857	0	32.3068	0	58.5881
O2_tx	-68	-68	-68	-104.491	-68	-122.163	-68
chl_G3Pdh	127.5	127.5	127.5	127.5	197.521	127.5	261.582
chl_PyrNADPH	8	8	8	8	8	8	8
INORGPYROPHOSPHAT-RXN	9	9	9	0	137.526	0	236.406
mit_Complex_III	2.58333	2.58333	2.58333	0	63.0745	0	109.067
chl_RXN0882	-4	-4	-4	-4	-4	-4	-4
mit_IsoCitDH	8	8	8	8	20.1805	8	32.191
RXN0-5114	0.5	0.5	0.5	0.5	0.5	0.5	0.5
chl_X5Piso	49	49	49	49	73.361	49	97.382
chl_RXN1F66	1	1	1	1	1	1	1
RXN66-3	8	8	8	8	20.1805	8	32.191
chl_Ru5Pk	73.5	73.5	73.5	73.5	110.041	73.5	146.073
chl_MalGLT_tx	-0.5	-0.5	-0.5	-79.0979	-0.5	-148.574	-0.5
chl_TPI	49	49	49	-231.743	305.743	-487.985	561.985
mit_Cit_tx	8	8	8	8	20.1805	8	32.191
chl_R5Piso	24.5	24.5	24.5	24.5	36.6805	24.5	48.691
CHL_A_tx	-1	-1	-1	-1	-1	-1	-1
MALATE-DEH-RXN	-8.5	-8.5	-8.5	-78.5212	-8.5	-142.582	-8.5
chl_RXN0302	4	4	4	4	4	4	4
PSERTRANSAM-RXN	-0.5	-0.5	-0.5	-0.5	-0.5	-0.5	-0.5
ACETATE--COA-LIGASE-RXN	8	8	8	8	123.746	8	216.663
chl_Eno	19.5	19.5	19.5	-50.5212	31.6805	-114.582	43.691
mit_SER_tx	-0.5	-0.5	-0.5	-0.5	-0.5	-0.5	-0.5
chl_UROGENDECARBOXRXN	1	1	1	1	1	1	1
mit_O2_tx	4.25	4.25	4.25	0.375	38.436	0.375	66.4626
chl_DXSRXN	4	4	4	4	4	4	4
chl_PPase	16	16	16	16	173.688	16	331.375
chl_RXN1F10	1	1	1	1	1	1	1
chl_PGlyM	19.5	19.5	19.5	-50.5212	31.6805	-114.582	43.691
chl_CMPKIRXN	4	4	4	4	4	4	4
chl_61118RXN	8	8	8	8	8	8	8
chl_GLUTAMINESYN	8.5	8.5	8.5	4.5	8.5	4.5	8.5
chl_GLUTRNAREDUCTRXN	-8	-8	-8	-8	-8	-8	-8
chl_GLUTAMATESYN	8.5	8.5	8.5	0	87.0979	0	156.574
mit_AconHydr	8	8	8	8	20.1805	8	32.191
chl_RXN7660	1	1	1	1	1	1	1
chl_PORPHOBILSYNTHRXN	4	4	4	4	4	4	4
chl_GSAAMINOTRANSRXN	8	8	8	8	8	8	8
S2	1	1	1	1	1	1	1
S1	1	1	1	1	1	1	1
chl_TKL1	24.5	24.5	24.5	24.5	36.6805	24.5	48.691
chl_TKL2	24.5	24.5	24.5	24.5	36.6805	24.5	48.691
chl_27760RXN	4	4	4	4	4	4	4
chl_Photon_tx	666.5	666.5	666.5	641.535	1050.53	641.535	1418.47
PYRUVATE-DECARBOXYLASE-RXN	8	8	8	8	20.1805	8	32.191
chl_FBPase	24.5	24.5	24.5	0	111.173	0	186.901
HOMOCYSMETB12-RXN	1	1	1	1	1	1	1
chl_RXNMGPROTOPORPHYRINMETHYLESTERSYN	1	1	1	1	1	1	1
2PGADEHYDRAT-RXN	0.5	0.5	0.5	0.5	70.5212	0.5	134.582
chl_RXN7659	1	1	1	1	1	1	1
chl_RXN7658	1	1	1	1	1	1	1
chl_RXN0884NADP	1	1	1	-341.323	344.657	-682.98	686.313
chl_RXN5283	1	1	1	1	1	1	1
ATP-CITRATE-(PRO-S-)-LYASE-RXN	8	8	8	8	123.746	8	216.663
GLYOHMETRANS-RXN	-1	-1	-1	-1	-1	-1	-1
mit_CO2_tx	-8.5	-8.5	-8.5	-32.7963	-8.5	-56.7122	-8.5
3PGAREARR-RXN	0.5	0.5	0.5	0.5	70.5212	0.5	134.582
ADENOSINE-KINASE-RXN	1	1	1	1	165.021	1	277.725
chl_O2_tx	-72.25	-72.25	-72.25	-114.494	-68.375	-143.348	-68.375
chl_MalDH	16.5	16.5	16.5	-50.0538	110.151	-104.203	190.54
chl_DXPREDISOMRXN	-4	-4	-4	-4	-4	-4	-4
chl_PyrK	19.5	19.5	19.5	0	72.5787	0	116.054
mit_GCVMULTI	0.5	0.5	0.5	0.5	0.5	0.5	0.5
chl_Mal2OG_tx	8.5	8.5	8.5	8.5	87.0979	8.5	156.574
chl_Ald1	24.5	24.5	24.5	0	111.173	0	186.901
chl_Ald2	24.5	24.5	24.5	24.5	36.6805	24.5	48.691
ex_ammonia_tx	4	4	4	0	4	0	4
mit_AKG_tx	-8	-8	-8	-19.9447	-8	-31.8894	-8
chl_271148RXN	4	4	4	4	4	4	4
chl_RXN1F20	1	1	1	1	1	1	1
chl_RXN01461	1	1	1	1	1	1	1
1.2.1.9-RXN	1	1	1	1	68.3404	1	130.46
chl_FARNESYLTRANSTRANSFERASERXN	1	1	1	1	1	1	1
mit_GLYOHMETRANS	0.5	0.5	0.5	0.5	0.5	0.5	0.5
chl_SBPase	24.5	24.5	24.5	24.5	36.6805	24.5	48.691
chl_ADENYLKINRXN	8	8	8	8	8	8	8
ADENOSYLHOMOCYSTEINASE-RXN	1	1	1	1	1	1	1
S-ADENMETSYN-RXN	1	1	1	1	1	1	1
mit_AOX	2.95833	2.95833	2.95833	0	38.436	0	66.4626
chl_PGK	127.5	127.5	127.5	127.5	197.521	127.5	261.582
chl_Rubisco	73.5	73.5	73.5	73.5	110.041	73.5	146.073
chl_RXN5282	1	1	1	1	1	1	1
PGLYCDEHYDROG-RXN	0.5	0.5	0.5	0.5	0.5	0.5	0.5
chl_RXN5284	1	1	1	1	1	1	1
mit_Complex_V	10.5	10.5	10.5	0	155.152	0	266.909
chl_GPPSYNRXN	1	1	1	1	1	1	1
chl_ISPH2RXNNADP	3	3	3	-340.657	345.323	-682.313	686.98
mit_ammonia_tx	0.5	0.5	0.5	0.5	0.5	0.5	0.5
mit_Complex_I	8.5	8.5	8.5	0	76.084	0	130.233
mit_Complex_IV	1.29167	1.29167	1.29167	0	31.5373	0	54.5334
mit_GLY_tx	1	1	1	1	1	1	1

## Sheet: Sheet2
	FBA sol new
mit_AconDHatase	8
chl_FPPSYNRXN	1
chl_PROTOPORGENOXIRXN	0.5
chl_UROGENIIISYNRXN	1
1.5.1.20-RXN-(NADP)	-1
chl_PYR_tx	-7.5
chl_MalOxAc_tx	-16.5
chl_CDPKINRXN	4
chl_GAP_tx	-1
chl_OHMETHYLBILANESYNRXN	1
PEPDEPHOS-RXN	0.5
chl_LightNonCyc	44.4286
chl_CO2_tx	71.5
chl_RXN1F72	1
ADENYL-KIN-RXN	9
CO2_tx	55
chl_LightCyc	3.17857
O2_tx	-68
chl_G3Pdh	127.5
chl_PyrNADPH	8
INORGPYROPHOSPHAT-RXN	9
mit_Complex_III	2.58333
chl_RXN0882	-4
mit_IsoCitDH	8
RXN0-5114	0.5
chl_X5Piso	49
chl_RXN1F66	1
RXN66-3	8
chl_Ru5Pk	73.5
chl_MalGLT_tx	-0.5
chl_TPI	49
mit_Cit_tx	8
chl_R5Piso	24.5
CHL_A_tx	-1
MALATE-DEH-RXN	-8.5
chl_RXN0302	4
PSERTRANSAM-RXN	-0.5
ACETATE—COA-LIGASE-RXN	8
chl_Eno	19.5
mit_SER_tx	-0.5
chl_UROGENDECARBOXRXN	1
mit_O2_tx	4.25
chl_DXSRXN	4
chl_PPase	16
chl_RXN1F10	1
chl_PGlyM	19.5
chl_CMPKIRXN	4
chl_61118RXN	8
chl_GLUTAMINESYN	8.5
chl_GLUTRNAREDUCTRXN	-8
chl_GLUTAMATESYN	8.5
mit_AconHydr	8
chl_RXN7660	1
chl_PORPHOBILSYNTHRXN	4
chl_GSAAMINOTRANSRXN	8
S2	1
S1	1
chl_TKL1	24.5
chl_TKL2	24.5
chl_27760RXN	4
chl_Photon_tx	666.5
PYRUVATE-DECARBOXYLASE-RXN	8
chl_FBPase	24.5
HOMOCYSMETB12-RXN	1
chl_RXNMGPROTOPORPHYRINMETHYLESTERSYN	1
2PGADEHYDRAT-RXN	0.5
chl_RXN7659	1
chl_RXN7658	1
chl_RXN0884NADP	1
chl_RXN5283	1
ATP-CITRATE-(PRO-S-)-LYASE-RXN	8
GLYOHMETRANS-RXN	-1
mit_CO2_tx	-8.5
3PGAREARR-RXN	0.5
ADENOSINE-KINASE-RXN	1
chl_O2_tx	-72.25
chl_MalDH	16.5
chl_DXPREDISOMRXN	-4
chl_PyrK	19.5
mit_GCVMULTI	0.5
chl_Mal2OG_tx	8.5
chl_Ald1	24.5
chl_Ald2	24.5
ex_ammonia_tx	4
mit_AKG_tx	-8
chl_271148RXN	4
chl_RXN1F20	1
chl_RXN01461	1
1.2.1.9-RXN	1
chl_FARNESYLTRANSTRANSFERASERXN	1
mit_GLYOHMETRANS	0.5
chl_SBPase	24.5
chl_ADENYLKINRXN	8
ADENOSYLHOMOCYSTEINASE-RXN	1
S-ADENMETSYN-RXN	1
mit_AOX	2.95833
chl_PGK	127.5
chl_Rubisco	73.5
chl_RXN5282	1
PGLYCDEHYDROG-RXN	0.5
chl_RXN5284	1
mit_Complex_V	10.5
chl_GPPSYNRXN	1
chl_ISPH2RXNNADP	3
mit_ammonia_tx	0.5
mit_Complex_I	8.5
mit_Complex_IV	1.29167
mit_GLY_tx	1
