# Supplementary material for: Revisiting the chlorophyll biosynthesis pathway using genome scale metabolic model of Oryza sativa japonica
Source: Sci Rep. 2015 Oct 7;5:14975. doi: 10.1038/srep14975 (PMC4595741; doi:10.1038/srep14975)
Supplement: Supplementary Data S2 [file srep14975-s3.xls]

## Sheet: Sheet1
FBAval : flux values that were obtained from FBA analysis
FVAmin : minimum flux value from FVA analysis
FVAmax : maximum flux value from FVA analysis
		The computed optimal value of the objective function is kept fixed.		Primary objective function set at 1.5 times of the computed optimal value		Primary objective function set at 2.0 times of the computed optimal value
Reaction name	FBAval	Subopt 1.0: FVAmin	Subopt 1.0: FVAmax	Subopt 1.5: FVAmin	Subopt 1.5: FVAmax	Subopt 2.0: FVAmin	Subopt 2.0: FVAmax
1.2.1.9-RXN	1	1	1	1	106.272	1	206.556
1.5.1.20-RXN-(NADP)	-1	-1	-1	-1	-1	-1	-1
2PGADEHYDRAT-RXN	0.5	0.5	0.5	0.5	108.852	0.5	212.271
3PGAREARR-RXN	0.5	0.5	0.5	0.5	108.852	0.5	212.271
ACETATE--COA-LIGASE-RXN	8	8	8	8	197	8	340.69
ADENOSINE-KINASE-RXN	1	1	1	1	261.488	1	443.436
ADENOSYLHOMOCYSTEINASE-RXN	1	1	1	1	1	1	1
ADENYL-KIN-RXN	9	9	9	-409.174	426.308	-822.848	839.982
ATP-CITRATE-(PRO-S-)-LYASE-RXN	8	8	8	8	197	8	340.69
chl_271148RXN	4	4	4	4	4	4	4
chl_27760RXN	4	4	4	4	4	4	4
chl_61118RXN	8	8	8	8	8	8	8
CHL_A_tx	-1	-1	-1	-1	-1	-1	-1
chl_Add	29.4	29.4	29.4	29.4	43.856	29.4	58.312
chl_ADENYLKINRXN	8	8	8	8	8	8	8
chl_Ald1	39.2	39.2	39.2	0	179.339	0	297.084
chl_Ald2	39.2	39.2	39.2	39.2	58.4747	39.2	77.7493
chl_CDPKINRXN	4	4	4	4	4	4	4
chl_CMPKIRXN	4	4	4	4	4	4	4
chl_CO2_tx	86.2	86.2	86.2	86.2	129.568	86.2	172.936
chl_DXPREDISOMRXN	-4	-4	-4	-4	-4	-4	-4
chl_DXSRXN	4	4	4	4	4	4	4
chl_Eno	19.5	19.5	19.5	-88.8525	31.5467	-192.271	43.5933
chl_FARNESYLTRANSTRANSFERASERXN	1	1	1	1	1	1	1
chl_FBPase	39.2	39.2	39.2	0	179.339	0	297.084
chl_FPPSYNRXN	1	1	1	1	1	1	1
chl_G3Pdh	201	201	201	201	309.352	201	412.771
chl_GAP_tx	-1	-1	-1	-463.674	413.174	-877.348	826.848
chl_Gln_Glt_tx	-4	-4	-4	-136.247	0	-245.284	0
chl_GLUTAMATESYN	23.2	23.2	23.2	23.2	156.197	23.2	267.277
chl_GLUTAMINESYN	19.2	19.2	19.2	19.2	30.3943	19.2	37.6223
chl_GLUTRNAREDUCTRXN	-8	-8	-8	-8	-8	-8	-8
chl_GLY3KINRXN	14.7	14.7	14.7	14.7	21.928	14.7	29.156
chl_GLYCOLLATE_tx	-29.4	-29.4	-29.4	-43.856	-29.4	-58.312	-29.4
chl_GPHRXN	29.4	29.4	29.4	29.4	43.856	29.4	58.312
chl_GPPSYNRXN	1	1	1	1	1	1	1
chl_GSAAMINOTRANSRXN	8	8	8	8	8	8	8
chl_ISPH2RXNNADP	3	3	3	-550.565	555.232	-1102.13	1106.8
chl_LightCyc	7.02143	7.02143	7.02143	0	53.8305	0	96.2586
chl_LightNonCyc	70.9714	70.9714	70.9714	67.2	109.805	67.2	139.565
chl_Mal2OG_tx	23.2	23.2	23.2	23.2	156.197	23.2	267.277
chl_MalDH	11.8	11.8	11.8	-98.5481	159.646	-185.966	289.426
chl_MalGLT_tx	-15.2	-15.2	-15.2	-148.197	-15.2	-259.277	-15.2
chl_MalOxAc_tx	-11.8	-11.8	-11.8	-159.646	98.5481	-289.426	185.966
chl_O2_tx	-89.3	-89.3	-89.3	-151.613	-82.7	-195.322	-82.7
chl_OHMETHYLBILANESYNRXN	1	1	1	1	1	1	1
chl_PEP_tx	0.5	0.5	0.5	-30.6906	166.129	-42.4885	312.792
chl_PGK	201	201	201	201	309.352	201	412.771
chl_PGlyM	19.5	19.5	19.5	-88.8525	31.5467	-192.271	43.5933
chl_Photon_tx	1091.9	1091.9	1091.9	1044.44	1712.87	1044.44	2306.86
chl_PORPHOBILSYNTHRXN	4	4	4	4	4	4	4
chl_PPase	16	16	16	16	270.569	16	525.137
chl_PROTOPORGENOXIRXN	0.5	0.5	0.5	0.5	0.5	0.5	0.5
chl_PYR_tx	-8	-8	-8	-99.5964	12	-167.051	12
chl_PyrK	20	20	20	0	111.596	0	179.051
chl_PyrNADPH	8	8	8	8	8	8	8
chl_R5Piso	39.2	39.2	39.2	39.2	58.4747	39.2	77.7493
chl_Ru5Pk	117.6	117.6	117.6	117.6	175.424	117.6	233.248
chl_RXN01461	1	1	1	1	1	1	1
chl_RXN0302	4	4	4	4	4	4	4
chl_RXN0882	-4	-4	-4	-4	-4	-4	-4
chl_RXN0884NADP	1	1	1	-551.232	554.565	-1102.8	1106.13
chl_RXN1F10	1	1	1	1	1	1	1
chl_RXN1F20	1	1	1	1	1	1	1
chl_RXN1F66	1	1	1	1	1	1	1
chl_RXN1F72	1	1	1	1	1	1	1
chl_RXN5282	1	1	1	1	1	1	1
chl_RXN5283	1	1	1	1	1	1	1
chl_RXN5284	1	1	1	1	1	1	1
chl_RXN7658	1	1	1	1	1	1	1
chl_RXN7659	1	1	1	1	1	1	1
chl_RXN7660	1	1	1	1	1	1	1
chl_RXNMGPROTOPORPHYRINMETHYLESTERSYN	1	1	1	1	1	1	1
chl_SBPase	39.2	39.2	39.2	39.2	58.4747	39.2	77.7493
chl_TKL1	39.2	39.2	39.2	39.2	58.4747	39.2	77.7493
chl_TKL2	39.2	39.2	39.2	39.2	58.4747	39.2	77.7493
chl_TPI	78.4	78.4	78.4	-374.474	492.574	-788.148	906.248
chl_UROGENDECARBOXRXN	1	1	1	1	1	1	1
chl_UROGENIIISYNRXN	1	1	1	1	1	1	1
chl_X5Piso	78.4	78.4	78.4	78.4	116.949	78.4	155.499
CO2_tx	55	55	55	55	55	55	55
GLUTAMINESYN-RXN	4	4	4	0	260.488	0	442.436
GLYOHMETRANS-RXN	-1	-1	-1	-1	-1	-1	-1
HOMOCYSMETB12-RXN	1	1	1	1	1	1	1
INORGPYROPHOSPHAT-RXN	9	9	9	0	218.869	0	371.677
MALATE-DEH-RXN	-8.5	-8.5	-8.5	-116.852	-8.5	-220.271	-8.5
mit_AconDHatase	8	8	8	8	20.0467	8	32.0933
mit_AconHydr	8	8	8	8	20.0467	8	32.0933
mit_add1	-14.7	-14.7	-14.7	-21.928	-14.7	-29.156	-14.7
mit_add2	29.4	29.4	29.4	29.4	43.856	29.4	58.312
mit_AKG_tx	-8	-8	-8	-20.0467	-8	-32.0933	-8
mit_ammonia_tx	15.2	15.2	15.2	15.2	22.428	15.2	29.656
mit_AOX	6.6	6.6	6.6	0	62.2892	0	105.998
mit_Cit_tx	8	8	8	8	20.0467	8	32.0933
mit_CO2_tx	-23.2	-23.2	-23.2	-54.4239	-23.2	-85.6478	-23.2
mit_Complex_I	13.2	13.2	13.2	0	124.578	0	211.996
mit_Complex_V	15	15	15	0.626002	258.913	0	439.331
mit_GCVMULTI	15.2	15.2	15.2	15.2	22.428	15.2	29.656
mit_GLY_tx	1	1	1	1	1	1	1
mit_GLYOHMETRANS	15.2	15.2	15.2	15.2	22.428	15.2	29.656
mit_IsoCitDH	8	8	8	8	20.0467	8	32.0933
mit_Mal_tx	-10	-10	-10	-428.615	412.246	-842.289	825.92
mit_MalDH	-10	-10	-10	-53.879	101.378	-85.0555	188.796
mit_O2_tx	6.6	6.6	6.6	0	62.2892	0	105.998
mit_OAA_tx	10	10	10	-101.378	53.879	-188.796	85.0555
mit_SER_tx	-0.5	-0.5	-0.5	-0.5	-0.5	-0.5	-0.5
NH3_tx	4	4	4	0	4	0	4
O2_tx	-68	-68	-68	-118.368	-68	-146.237	-68
per_2KETOGLUTARATE_tx	-14.7	-14.7	-14.7	-21.928	-14.7	-29.156	-14.7
per_CATRXN	14.7	14.7	14.7	14.7	21.928	14.7	29.156
per_GLT_tx	14.7	14.7	14.7	14.7	21.928	14.7	29.156
per_GLY_SER_o_tx	14.7	14.7	14.7	-406.324	428.374	-819.998	842.048
per_GLYCERATE_tx	-14.7	-14.7	-14.7	-21.928	-14.7	-29.156	-14.7
per_GLYCERATEDEHYDROGENASERXN	14.7	14.7	14.7	14.7	21.928	14.7	29.156
per_GLYCINEAMINOTRANSFERASERXN_total	14.7	14.7	14.7	14.7	21.928	14.7	29.156
per_Mal_tx	14.7	14.7	14.7	14.7	21.928	14.7	29.156
per_MALATEDEHRXN	14.7	14.7	14.7	14.7	21.928	14.7	29.156
per_OAA_tx	-14.7	-14.7	-14.7	-21.928	-14.7	-29.156	-14.7
per_OXYGENMOLECULE_tx	14.7	14.7	14.7	14.7	21.928	14.7	29.156
per_RXN969	29.4	29.4	29.4	29.4	43.856	29.4	58.312
PGLYCDEHYDROG-RXN	0.5	0.5	0.5	0.5	0.5	0.5	0.5
PSERTRANSAM-RXN	-0.5	-0.5	-0.5	-0.5	-0.5	-0.5	-0.5
PYRUVATE-DECARBOXYLASE-RXN	8	8	8	8	20.0467	8	32.0933
RXN0-5114	0.5	0.5	0.5	0.5	0.5	0.5	0.5
RXN66-3	8	8	8	8	20.0467	8	32.0933
S-ADENMETSYN-RXN	1	1	1	1	1	1	1
S1	1	1	1	1	1	1	1
S2	1	1	1	1	1	1	1

## Sheet: Sheet2
FVA SOL				FBA Sol
1.2.1.9-RXN	1.2.1.9-RXN	1	407.126
1.5.1.20-RXN-(NADP)	1.5.1.20-RXN-(NADP)	-1	-1
2PGADEHYDRAT-RXN	2PGADEHYDRAT-RXN	0.5	419.108
3PGAREARR-RXN	3PGAREARR-RXN	0.5	419.108
ACETATE--COA-LIGASE-RXN	ACETATE--COA-LIGASE-RXN	8	614.321
ADENOSINE-KINASE-RXN	ADENOSINE-KINASE-RXN	1	805.324
ADENOSYLHOMOCYSTEINASE-RXN	ADENOSYLHOMOCYSTEINASE-RXN	1	1
ADENYL-KIN-RXN	ADENYL-KIN-RXN	-1650.2	1667.33
ATP-CITRATE-(PRO-S-)-LYASE-RXN	ATP-CITRATE-(PRO-S-)-LYASE-RXN	8	614.321
chl_271148RXN	chl_271148RXN	4	4
chl_27760RXN	chl_27760RXN	4	4
chl_61118RXN	chl_61118RXN	8	8
CHL_A_tx	CHL_A_tx	-1	-1
chl_Add	chl_Add	29.4	87.224
chl_ADENYLKINRXN	chl_ADENYLKINRXN	8	8
chl_Ald1	chl_Ald1	0	511.769
chl_Ald2	chl_Ald2	39.2	116.299
chl_CDPKINRXN	chl_CDPKINRXN	4	4
chl_CMPKIRXN	chl_CMPKIRXN	4	4
chl_CO2_tx	chl_CO2_tx	86.2	259.672
chl_DXPREDISOMRXN	chl_DXPREDISOMRXN	-4	-4
chl_DXSRXN	chl_DXSRXN	4	4
chl_Eno	chl_Eno	-399.108	67.6867
chl_FARNESYLTRANSTRANSFERASERXN	chl_FARNESYLTRANSTRANSFERASERXN	1	1
chl_FBPase	chl_FBPase	0	511.769
chl_FPPSYNRXN	chl_FPPSYNRXN	1	1
chl_G3Pdh	chl_G3Pdh	201	619.608
chl_GAP_tx	chl_GAP_tx	-1704.7	1654.2
chl_Gln_Glt_tx	chl_Gln_Glt_tx	-444.988	0
chl_GLUTAMATESYN	chl_GLUTAMATESYN	23.2	466.981
chl_GLUTAMINESYN	chl_GLUTAMINESYN	19.2	52.0783
chl_GLUTRNAREDUCTRXN	chl_GLUTRNAREDUCTRXN	-8	-8
chl_GLY3KINRXN	chl_GLY3KINRXN	14.7	43.612
chl_GLYCOLLATE_tx	chl_GLYCOLLATE_tx	-87.224	-29.4
chl_GPHRXN	chl_GPHRXN	29.4	87.224
chl_GPPSYNRXN	chl_GPPSYNRXN	1	1
chl_GSAAMINOTRANSRXN	chl_GSAAMINOTRANSRXN	8	8
chl_ISPH2RXNNADP	chl_ISPH2RXNNADP	-2205.26	2209.93
chl_LightCyc	chl_LightCyc	0	181.115
chl_LightNonCyc	chl_LightNonCyc	67.2	199.087
chl_Mal2OG_tx	chl_Mal2OG_tx	23.2	466.981
chl_MalDH	chl_MalDH	-360.802	548.987
chl_MalGLT_tx	chl_MalGLT_tx	-458.981	-15.2
chl_MalOxAc_tx	chl_MalOxAc_tx	-548.987	360.802
chl_O2_tx	chl_O2_tx	-282.74	-82.7
chl_OHMETHYLBILANESYNRXN	chl_OHMETHYLBILANESYNRXN	1	1
chl_PEP_tx	chl_PEP_tx	-66.0789	606.119
chl_PGK	chl_PGK	201	619.608
chl_PGlyM	chl_PGlyM	-399.108	67.6867
chl_Photon_tx	chl_Photon_tx	1044.44	3494.85
chl_PORPHOBILSYNTHRXN	chl_PORPHOBILSYNTHRXN	4	4
chl_PPase	chl_PPase	16	1034.27
chl_PROTOPORGENOXIRXN	chl_PROTOPORGENOXIRXN	0.5	0.5
chl_PYR_tx	chl_PYR_tx	-301.959	12
chl_PyrK	chl_PyrK	0	313.959
chl_PyrNADPH	chl_PyrNADPH	8	8
chl_R5Piso	chl_R5Piso	39.2	116.299
chl_Ru5Pk	chl_Ru5Pk	117.6	348.896
chl_RXN01461	chl_RXN01461	1	1
chl_RXN0302	chl_RXN0302	4	4
chl_RXN0882	chl_RXN0882	-4	-4
chl_RXN0884NADP	chl_RXN0884NADP	-2205.93	2209.26
chl_RXN1F10	chl_RXN1F10	1	1
chl_RXN1F20	chl_RXN1F20	1	1
chl_RXN1F66	chl_RXN1F66	1	1
chl_RXN1F72	chl_RXN1F72	1	1
chl_RXN5282	chl_RXN5282	1	1
chl_RXN5283	chl_RXN5283	1	1
chl_RXN5284	chl_RXN5284	1	1
chl_RXN7658	chl_RXN7658	1	1
chl_RXN7659	chl_RXN7659	1	1
chl_RXN7660	chl_RXN7660	1	1
chl_RXNMGPROTOPORPHYRINMETHYLESTERSYN	chl_RXNMGPROTOPORPHYRINMETHYLESTERSYN	1	1
chl_SBPase	chl_SBPase	39.2	116.299
chl_TKL1	chl_TKL1	39.2	116.299
chl_TKL2	chl_TKL2	39.2	116.299
chl_TPI	chl_TPI	-1615.5	1733.6
chl_UROGENDECARBOXRXN	chl_UROGENDECARBOXRXN	1	1
chl_UROGENIIISYNRXN	chl_UROGENIIISYNRXN	1	1
chl_X5Piso	chl_X5Piso	78.4	232.597
CO2_tx	CO2_tx	55	55
GLUTAMINESYN-RXN	GLUTAMINESYN-RXN	0	804.324
GLYOHMETRANS-RXN	GLYOHMETRANS-RXN	-1	-1
HOMOCYSMETB12-RXN	HOMOCYSMETB12-RXN	1	1
INORGPYROPHOSPHAT-RXN	INORGPYROPHOSPHAT-RXN	0	669.973
MALATE-DEH-RXN	MALATE-DEH-RXN	-427.108	-8.5
mit_AconDHatase	mit_AconDHatase	8	56.1867
mit_AconHydr	mit_AconHydr	8	56.1867
mit_add1	mit_add1	-43.612	-14.7
mit_add2	mit_add2	29.4	87.224
mit_AKG_tx	mit_AKG_tx	-56.1867	-8
mit_ammonia_tx	mit_ammonia_tx	15.2	44.112
mit_AOX	mit_AOX	0	193.416
mit_Cit_tx	mit_Cit_tx	8	56.1867
mit_CO2_tx	mit_CO2_tx	-148.096	-23.2
mit_Complex_I	mit_Complex_I	0	386.832
mit_Complex_V	mit_Complex_V	0	800.168
mit_GCVMULTI	mit_GCVMULTI	15.2	44.112
mit_GLY_tx	mit_GLY_tx	1	1
mit_GLYOHMETRANS	mit_GLYOHMETRANS	15.2	44.112
mit_IsoCitDH	mit_IsoCitDH	8	56.1867
mit_Mal_tx	mit_Mal_tx	-1669.64	1653.27
mit_MalDH	mit_MalDH	-147.409	363.632
mit_O2_tx	mit_O2_tx	0	193.416
mit_OAA_tx	mit_OAA_tx	-363.632	147.409
mit_SER_tx	mit_SER_tx	-0.5	-0.5
NH3_tx	NH3_tx	0	4
O2_tx	O2_tx	-201.963	-68
per_2KETOGLUTARATE_tx	per_2KETOGLUTARATE_tx	-43.612	-14.7
per_CATRXN	per_CATRXN	14.7	43.612
per_GLT_tx	per_GLT_tx	14.7	43.612
per_GLY_SER_o_tx	per_GLY_SER_o_tx	-1647.35	1669.4
per_GLYCERATE_tx	per_GLYCERATE_tx	-43.612	-14.7
per_GLYCERATEDEHYDROGENASERXN	per_GLYCERATEDEHYDROGENASERXN	14.7	43.612
per_GLYCINEAMINOTRANSFERASERXN_total	per_GLYCINEAMINOTRANSFERASERXN_total	14.7	43.612
per_Mal_tx	per_Mal_tx	14.7	43.612
per_MALATEDEHRXN	per_MALATEDEHRXN	14.7	43.612
per_OAA_tx	per_OAA_tx	-43.612	-14.7
per_OXYGENMOLECULE_tx	per_OXYGENMOLECULE_tx	14.7	43.612
per_RXN969	per_RXN969	29.4	87.224
PGLYCDEHYDROG-RXN	PGLYCDEHYDROG-RXN	0.5	0.5
PSERTRANSAM-RXN	PSERTRANSAM-RXN	-0.5	-0.5
PYRUVATE-DECARBOXYLASE-RXN	PYRUVATE-DECARBOXYLASE-RXN	8	56.1867
RXN0-5114	RXN0-5114	0.5	0.5
RXN66-3	RXN66-3	8	56.1867
S-ADENMETSYN-RXN	S-ADENMETSYN-RXN	1	1
S1	S1	1	1
S2	S2	1	1
