# Supplementary material for: Revisiting the chlorophyll biosynthesis pathway using genome scale metabolic model of Oryza sativa japonica
Source: Sci Rep. 2015 Oct 7;5:14975. doi: 10.1038/srep14975 (PMC4595741; doi:10.1038/srep14975)
Supplement: Supplementary Data S3 [file srep14975-s4.xls]

## Sheet: Sheet1
Reaction Name	Reaction
mit_AconDHatase	1.0 Citrate <> 1.0 CisAconitate
chl_Gln_Glt_tx	1.0 GLN_str + 1.0 GLT <> 1.0 GLT_str + 1.0 GLN
chl_FPPSYNRXN	1.0 GERANYL-PP_str + 1.0 delta(3)-isopentenyl-pp_str -> 1.0 FARNESYL-PP_str + 1.0 PPI_str
chl_PROTOPORGENOXIRXN	2.0 PROTOPORPHYRINOGEN_str + 3.0 O2_str -> 2.0 PROTOPORPHYRIN_IX_str
NH3_tx	1 x_AMMONIA -> 1 "AMMONIA"
1.5.1.20-RXN-(NADP)	1.0 NADP + 1.0 5-METHYL-THF <> 1.0 NADPH + 1.0 METHYLENE-THF
chl_PYR_tx	1.0 PYRUVATE <> 1.0 PYR_str
ACETATE--COA-LIGASE-RXN	1.0 CO-A + 1.0 ATP + 1.0 ACET -> 1.0 AMP + 1.0 PPI + 1.0 ACETYL-COA
chl_CDPKINRXN	1.0 ATP_str + 1.0 CDP_str -> 1.0 ADP_str + 1.0 CTP_str
chl_GAP_tx	1.0 Pi_str + 1.0 GAP <> 1.0 Pi + 1.0 GAP_str
chl_OHMETHYLBILANESYNRXN	4.0 PORPHOBILINOGEN_str -> 1.0 HYDROXYMETHYLBILANE_str + 4.0 AMMONIA_str
PEPDEPHOS-RXN	1.0 PHOSPHO-ENOL-PYRUVATE + 1.0 ADP -> 1.0 PYRUVATE + 1.0 ATP
chl_LightNonCyc	4.5 ADP_str + 3.5 NADP_str + 14.0 Photon + 4.5 Pi_str -> 4.5 ATP_str + 3.5 NADPH_str + 1.75 O2_str
chl_CO2_tx	1.0 CARBON-DIOXIDE -> 1.0 CO2_str
chl_RXN1F72	1.0 DIVINYL-PROTOCHLOROPHYLLIDE-A_str + 1.0 NADPH_str -> 1.0 MONO-VINYL-PROTOCHLOROPHYLLIDE-A_str + 1.0 NADP_str
ADENYL-KIN-RXN	1.0 AMP + 1.0 ATP <> 2.0 ADP
GLUTAMINESYN-RXN	1.0 GLT + 1.0 AMMONIA + 1.0 ATP <> 1.0 Pi + 1.0 GLN + 1.0 ADP
CO2_tx	1 x_CO2 <> 1 "CARBON-DIOXIDE"
chl_LightCyc	6.0 ADP_str + 14.0 Photon + 6.0 Pi_str -> 6.0 ATP_str
O2_tx	1 x_O2 <> 1 "OXYGEN-MOLECULE"
chl_G3Pdh	1.0 BPGA_str + 1.0 NADPH_str <> 1.0 NADP_str + 1.0 GAP_str + 1.0 Pi_str
chl_am_tx	1.0 AMMONIA <> 1.0 AMMONIA_str
chl_PyrNADPH	1.0 NADPH_str + 1.0 PYR_str + 1.0 CO2_str -> 1.0 NADP_str + 1.0 MAL_str
INORGPYROPHOSPHAT-RXN	1.0 PPI -> 2.0 Pi
mit_Complex_III	1.0 QH2 + 2.0 Cyt_ox + 2.0 Proton -> 1.0 Q + 2.0 Cyt_red
chl_RXN0882	1.0 NADP_str + 1.0 HYDROXY-METHYL-BUTENYL-DIP_str <> 1.0 NADPH_str + 1.0 2C-METH-D-ERYTHRITOL-CYCLODIPHOSPHATE_str
mit_IsoCitDH	1.0 NAD_mit + 1.0 IsoCitrate -> 1.0 NAD_mitH + 1.0 mit_CO2 + 1.0 AlphaKG + 2.0 Proton
RXN0-5114	1.0 3-P-SERINE <> 1.0 Pi + 1.0 SER
chl_X5Piso	1.0 X5P_str <> 1.0 Ru5P_str
chl_RXN1F66	1.0 PHYTYL-PYROPHOSPHATE_str + 1.0 CHLOROPHYLLIDE-A_str -> 1.0 CHLOROPHYLL-A_str + 1.0 PPI_str
RXN66-3	1.0 NAD + 1.0 ACETALD -> 1.0 NADH + 1.0 ACET
chl_Ru5Pk	1.0 ATP_str + 1.0 Ru5P_str -> 1.0 RuBP_str + 1.0 ADP_str
chl_MalGLT_tx	1.0 GLT + 1.0 MAL_str <> 1.0 GLT_str + 1.0 MAL
chl_TPI	1.0 GAP_str <> 1.0 DHAP_str
mit_Cit_tx	1.0 CIT <> 1.0 Citrate
chl_R5Piso	1.0 R5P_str <> 1.0 Ru5P_str
CHL_A_tx	x_CHLOROPHYLLA <> 1 "CHLOROPHYLL-A_str"
MALATE-DEH-RXN	1.0 MAL + 1.0 NAD <> 1.0 NADH + 1.0 OXALACETIC_ACID
chl_RXN0302	1.0 2-PHOSPHO-4-CYTIDINE-5-DIPHOSPHO-2-C-MET_str <> 1.0 CMP_str + 1.0 2C-METH-D-ERYTHRITOL-CYCLODIPHOSPHATE_str
PSERTRANSAM-RXN	1.0 3-P-SERINE + 1.0 2-KETOGLUTARATE <> 1.0 3-P-HYDROXYPYRUVATE + 1.0 GLT
chl_Eno	1.0 PGA2_str <> 1.0 PEP_str
mit_SER_tx	1.0 SER <> 1.0 mit_SER
chl_UROGENDECARBOXRXN	1.0 UROPORPHYRINOGEN-III_str -> 1.0 COPROPORPHYRINOGEN_III_str + 4.0 CO2_str
mit_O2_tx	1.0 OXYGEN-MOLECULE <> 1.0 mit_O2
chl_DXSRXN	1.0 GAP_str + 1.0 PYR_str -> 1.0 DEOXYXYLULOSE-5P_str + 1.0 CO2_str
chl_PPase	1.0 PPI_str -> 2.0 Pi_str
chl_RXN1F10	1.0 MONO-VINYL-PROTOCHLOROPHYLLIDE-A_str + 1.0 NADPH_str -> 1.0 NADP_str + 1.0 CHLOROPHYLLIDE-A_str
chl_PGlyM	1.0 PGA_str <> 1.0 PGA2_str
chl_61118RXN	1.0 GLT-tRNAs_str + 1.0 ATP_str + 1.0 GLT_str -> 1.0 AMP_str + 1.0 Charged-GLT-tRNAs_str + 1.0 PPI_str
mit_GCVMULTI	1.0 NAD_mit + 1.0 mit_GLY + 1.0 mit_THF -> 1.0 NAD_mitH + 1.0 mit_CO2 + 1.0 mit_AMMONIA + 1.0 mit_METHYLENE-THF
chl_GLUTRNAREDUCTRXN	1.0 GLT-tRNAs_str + 1.0 NADP_str + 1.0 GLUTAMATE-1-SEMIALDEHYDE_str <> 1.0 NADPH_str + 1.0 Charged-GLT-tRNAs_str
chl_GLUTAMATESYN	1.0 2-KETOGLUTARATE_str + 1.0 NADPH_str + 1.0 GLN_str -> 1.0 NADP_str + 2.0 GLT_str
mit_AconHydr	1.0 CisAconitate <> 1.0 IsoCitrate
chl_RXN7660	1.0 NADPH_str + 1.0 CPD-7003_str <> 1.0 PHYTYL-PYROPHOSPHATE_str + 1.0 NADP_str
chl_PORPHOBILSYNTHRXN	2.0 5-AMINO-LEVULINATE_str -> 1.0 PORPHOBILINOGEN_str
chl_GSAAMINOTRANSRXN	1.0 GLUTAMATE-1-SEMIALDEHYDE_str <> 1.0 5-AMINO-LEVULINATE_str
T2	1.0 ADENOSYL-HOMO-CYS_str <> 1.0 ADENOSYL-HOMO-CYS
T1	1.0 S-ADENOSYLMETHIONINE <> 1.0 S-ADENOSYLMETHIONINE_str
chl_TKL1	1.0 GAP_str + 1.0 F6P_str <> 1.0 X5P_str + 1.0 E4P_str
chl_TKL2	1.0 S7P_str + 1.0 GAP_str <> 1.0 X5P_str + 1.0 R5P_str
chl_27760RXN	1.0 CTP_str + 1.0 2-C-METHYL-D-ERYTHRITOL-4-PHOSPHATE_str <> 1.0 4-CYTIDINE-5-DIPHOSPHO-2-C_str + 1.0 PPI_str
chl_Photon_tx	x_Photon -> Photon
chl_MalOxAc_tx	1.0 OXALACETIC_ACID + 1.0 MAL_str <> 1.0 OAA_str + 1.0 MAL
PYRUVATE-DECARBOXYLASE-RXN	1.0 PYRUVATE -> 1.0 CARBON-DIOXIDE + 1.0 ACETALD
chl_FBPase	1.0 FBP_str -> 1.0 F6P_str + 1.0 Pi_str
HOMOCYSMETB12-RXN	1.0 HOMO-CYS + 1.0 5-METHYL-THF -> 1.0 THF + 1.0 MET
chl_RXNMGPROTOPORPHYRINMETHYLESTERSYN	1.0 S-ADENOSYLMETHIONINE_str + 1.0 MG-PROTOPORPHYRIN_str -> 1.0 MG-PROTOPORPHYRIN-MONOMETHYL-ESTER_str + 1.0 ADENOSYL-HOMO-CYS_str
2PGADEHYDRAT-RXN	1.0 2-PG <> 1.0 PHOSPHO-ENOL-PYRUVATE
chl_RXN7659	1.0 NADPH_str + 1.0 CPD-7002_str <> 1.0 NADP_str + 1.0 CPD-7003_str
chl_RXN7658	1.0 GERANYLGERANYL-PP_str + 1.0 NADPH_str <> 1.0 NADP_str + 1.0 CPD-7002_str
chl_RXN0884NADP	1.0 NADPH_str + 1.0 HYDROXY-METHYL-BUTENYL-DIP_str <> 1.0 NADP_str + 1.0 CPD-4211_str
PGLYCDEHYDROG-RXN	1.0 G3P + 1.0 NAD <> 1.0 3-P-HYDROXYPYRUVATE + 1.0 NADH
chl_CMPKIRXN	1.0 ATP_str + 1.0 CMP_str <> 1.0 ADP_str + 1.0 CDP_str
GLYOHMETRANS-RXN	1.0 METHYLENE-THF + 1.0 GLY <> 1.0 THF + 1.0 SER
mit_CO2_tx	1.0 CARBON-DIOXIDE <> 1.0 mit_CO2
3PGAREARR-RXN	1.0 G3P <> 1.0 2-PG
ADENOSINE-KINASE-RXN	1.0 ATP + 1.0 ADENOSINE -> 1.0 AMP + 1.0 ADP
chl_O2_tx	1.0 OXYGEN-MOLECULE <> 1.0 O2_str
chl_MalDH	1.0 NADP_str + 1.0 MAL_str <> 1.0 OAA_str + 1.0 NADPH_str
chl_DXPREDISOMRXN	1.0 NADP_str + 1.0 2-C-METHYL-D-ERYTHRITOL-4-PHOSPHATE_str <> 1.0 DEOXYXYLULOSE-5P_str + 1.0 NADPH_str
chl_PyrK	1.0 ADP_str + 1.0 PEP_str -> 1.0 ATP_str + 1.0 PYR_str
chl_Mal2OG_tx	1.0 MAL_str + 1.0 2-KETOGLUTARATE <> 1.0 2-KETOGLUTARATE_str + 1.0 MAL
chl_Ald1	1.0 DHAP_str + 1.0 GAP_str <> 1.0 FBP_str
chl_Ald2	1.0 DHAP_str + 1.0 E4P_str <> 1.0 SBP_str
ATP-CITRATE-(PRO-S-)-LYASE-RXN	1.0 Pi + 1.0 OXALACETIC_ACID + 1.0 ACETYL-COA + 1.0 ADP -> 1.0 CO-A + 1.0 ATP + 1.0 CIT
mit_AKG_tx	1.0 2-KETOGLUTARATE <> 1.0 AlphaKG
chl_271148RXN	1.0 ATP_str + 1.0 4-CYTIDINE-5-DIPHOSPHO-2-C_str <> 1.0 ADP_str + 1.0 2-PHOSPHO-4-CYTIDINE-5-DIPHOSPHO-2-C-MET_str
chl_RXN1F20	1.0 ATP_str + 1.0 PROTOPORPHYRIN_IX_str -> 1.0 ADP_str + 1.0 MG-PROTOPORPHYRIN_str + 1.0 Pi_str
chl_RXN01461	1.0 O2_str + 1.0 COPROPORPHYRINOGEN_III_str <> 1.0 PROTOPORPHYRINOGEN_str + 2.0 CO2_str
1.2.1.9-RXN	1.0 NADP + 1.0 GAP -> 1.0 NADPH + 1.0 G3P
chl_FARNESYLTRANSTRANSFERASERXN	1.0 FARNESYL-PP_str + 1.0 delta(3)-isopentenyl-pp_str <> 1.0 GERANYLGERANYL-PP_str + 1.0 PPI_str
mit_GLYOHMETRANS	1.0 mit_GLY + 1.0 mit_METHYLENE-THF <> 1.0 mit_THF + 1.0 mit_SER
chl_SBPase	1.0 SBP_str -> 1.0 S7P_str + 1.0 Pi_str
chl_ADENYLKINRXN	1.0 AMP_str + 1.0 ATP_str <> 2.0 ADP_str
ADENOSYLHOMOCYSTEINASE-RXN	1.0 ADENOSYL-HOMO-CYS <> 1.0 HOMO-CYS + 1.0 ADENOSINE
S-ADENMETSYN-RXN	1.0 MET + 1.0 ATP -> 1.0 PPI + 1.0 Pi + 1.0 S-ADENOSYLMETHIONINE
chl_UROGENIIISYNRXN	1.0 HYDROXYMETHYLBILANE_str -> 1.0 UROPORPHYRINOGEN-III_str
mit_AOX	2.0 QH2 + 1.0 mit_O2 -> 2.0 Q
chl_PGK	1.0 ATP_str + 1.0 PGA_str <> 1.0 ADP_str + 1.0 BPGA_str
chl_Rubisco	1.0 RuBP_str + 1.0 CO2_str -> 2.0 PGA_str
chl_RXN5282	1.0 MG-PROTOPORPHYRIN-MONOMETHYL-ESTER_str + 1.0 NADPH_str + 1.0 O2_str -> 1.0 NADP_str + 1.0 13-HYDROXY-MAGNESIUM-PROTOPORP_str
chl_RXN5283	1.0 NADPH_str + 1.0 O2_str + 1.0 13-HYDROXY-MAGNESIUM-PROTOPORP_str -> 1.0 NADP_str + 1.0 131-OXO-MAGNESIUM-PROTOPORPHYRIN-IX-13-M_str
chl_RXN5284	1.0 NADPH_str + 1.0 O2_str + 1.0 131-OXO-MAGNESIUM-PROTOPORPHYRIN-IX-13-M_str -> 1.0 DIVINYL-PROTOCHLOROPHYLLIDE-A_str + 1.0 NADP_str
mit_Complex_V	1.0 Pi + 1.0 ADP -> 4.0 Proton + 1.0 ATP
chl_GPPSYNRXN	1.0 CPD-4211_str + 1.0 delta(3)-isopentenyl-pp_str -> 1.0 PPI_str + 1.0 GERANYL-PP_str
chl_ISPH2RXNNADP	1.0 NADPH_str + 1.0 HYDROXY-METHYL-BUTENYL-DIP_str <> 1.0 NADP_str + 1.0 delta(3)-isopentenyl-pp_str
mit_ammonia_tx	1.0 mit_AMMONIA -> 1.0 AMMONIA_str
mit_Complex_I	1.0 Q + 1.0 NAD_mitH + 5.0 Proton -> 1.0 QH2 + 1.0 NAD_mit
mit_Complex_IV	1.0 mit_O2 + 8.0 Proton + 4.0 Cyt_red -> 4.0 Cyt_ox
mit_GLY_tx	1.0 GLY <> 1.0 mit_GLY
~
No. of reactions: 110
Compartments: mit- mitochondria; chl- chloroplast
tx- transporters
str- stroma
