# Supplementary material for: Revisiting the chlorophyll biosynthesis pathway using genome scale metabolic model of Oryza sativa japonica
Source: Sci Rep. 2015 Oct 7;5:14975. doi: 10.1038/srep14975 (PMC4595741; doi:10.1038/srep14975)
Supplement: Supplementary Data S5 [file srep14975-s6.xls]

## Sheet: Sheet1
chl_LightCyc	6/1 ADP_str + 14/1 Photon + 6/1 Pi_str -> 6/1 ATP_str
chl_LightNonCyc	9/2 ADP_str + 7/2 NADP_str + 9/2 Pi_str + 14/1 Photon + 7/2 x_H2O -> 7/4 O2_str + 7/2 x_Proton_str + 7/2 NADPH_str + 9/2 ATP_str
chl_Rubisco	CO2_str + 1 RuBP_str -> 2 PGA_str
chl_RuBPOxid	O2_str + RuBP_str -> PGA_str + PGly_str
chl_PGK	PGA_str + ATP_str <> BPGA_str + ADP_str
chl_G3Pdh	BPGA_str + NADPH_str + x_Proton_str <> NADP_str + GAP_str + Pi_str
chl_TPI	GAP_str <> DHAP_str
chl_Ald1	DHAP_str + GAP_str <> FBP_str
chl_FBPase	FBP_str -> F6P_str + Pi_str
chl_TKL1	F6P_str + GAP_str <> E4P_str + X5P_str
chl_Ald2	E4P_str + DHAP_str <> SBP_str
chl_SBPase	SBP_str -> S7P_str + Pi_str
chl_TKL2	GAP_str + S7P_str <> X5P_str + R5P_str
chl_R5Piso	R5P_str <> Ru5P_str
chl_X5Piso	X5P_str <> Ru5P_str
chl_Ru5Pk	Ru5P_str + ATP_str -> RuBP_str + ADP_str
chl_PGI	F6P_str <> G6P_str
chl_PGM	G6P_str <> G1P_str
chl_G1P_ADPTrans	G1P_str + ATP_str -> 1.0 PPI_str + ADPG_str
chl_StSynth	ADPG_str -> ADP_str + Starch_str
chl_PPase	PPI_str -> 2 Pi_str
chl_StPase	Starch_str + Pi_str -> G1P_str
chl_PGlyM	PGA_str <> PGA2_str
chl_Eno	PGA2_str <> PEP_str
chl_PyrK	PEP_str + ADP_str -> PYR_str + ATP_str
chl_MalDH	MAL_str + NADP_str <> OAA_str + NADPH_str + x_Proton_str
chl_PyrNADPH	PYR_str +CO2_str + NADPH_str -> MAL_str +NADP_str
chl_ATPase	ATP_str -> ADP_str + Pi_str
chl_NADPOxid	NADPH_str -> NADP_str
chl_GLUTAMATESYN	1.0 NADPH_str + 1.0 "2-KETOGLUTARATE_str" + 1.0 GLN_str -> 1.0 NADP_str + 2.0 GLT_str
chl_GLUTAMINESYN	1.0 GLT_str + 1.0 AMMONIA_str + 1.0 ATP_str -> 1.0 Pi_str + 1.0 GLN_str + 1.0 ADP_str
chl_NITRATEREDUCTASENADHRXN	1.0 NITRATE_str + 1.0 NADPH_str -> 1.0 NITRITE_str + 1.0 NADP_str
chl_FERREDOXINNITRITEREDUCTASERXN	1.0 NITRITE_str + 6.0 "Reduced-ferredoxins_str" -> 6.0 "Oxidized-ferredoxins_str" + 1.0 AMMONIA_str
chl_FERREDOXINNADPHRXN	1.0 "Oxidized-ferredoxins_str" + NADPH_str -> "Reduced-ferredoxins_str" + NADP_str
chl_GLUTAMATESYN_FERREDOXIN	2.0 "Reduced-ferredoxins_str" + 1.0 "2-KETOGLUTARATE_str" + 1.0 GLN_str -> 2.0 "Oxidized-ferredoxins_str" + 2.0 GLT_str
chl_ADENYLKINRXN	1.0 AMP_str + 1.0 ATP_str <> 2.0 ADP_str
chl_GLY3KINRXN	1.0 GLYCERATE_str + ATP_str -> 1.0 PGA_str + 1.0 ADP_str	1.0 GLYCERATE_str + ATP_str -> 1.0 PGA_str + 1.0 ADP_str
chl_GPHRXN	1.0 PGly_str + 1.0 Pi_str -> 1.0 GLYCOLLATE_str
chl_DXSRXN	1.0 PYR_str + 1.0 GAP_str -> 1.0 "DEOXYXYLULOSE-5P_str" + 1.0 CO2_str
chl_DXPREDISOMRXN	1.0 NADP_str + 1.0 "2-C-METHYL-D-ERYTHRITOL-4-PHOSPHATE_str" <> 1.0 NADPH_str + 1.0 "DEOXYXYLULOSE-5P_str"
chl_27760RXN	1.0 CTP_str + 1.0 "2-C-METHYL-D-ERYTHRITOL-4-PHOSPHATE_str" <> 1.0 PPI_str + 1.0 "4-CYTIDINE-5-DIPHOSPHO-2-C_str"
chl_271148RXN	1.0 "4-CYTIDINE-5-DIPHOSPHO-2-C_str" + 1.0 ATP_str <> 1.0 "2-PHOSPHO-4-CYTIDINE-5-DIPHOSPHO-2-C-MET_str" + 1.0 ADP_str
chl_RXN0302	1.0 "2-PHOSPHO-4-CYTIDINE-5-DIPHOSPHO-2-C-MET_str" <> 1.0 "2C-METH-D-ERYTHRITOL-CYCLODIPHOSPHATE_str" + 1.0 CMP_str
chl_RXN0882	1.0 NADP_str + 1.0 "HYDROXY-METHYL-BUTENYL-DIP_str" <> 1.0 NADPH_str + 1.0 "2C-METH-D-ERYTHRITOL-CYCLODIPHOSPHATE_str"
chl_RXN0884NADP	1.0 NADPH_str + 1.0 "HYDROXY-METHYL-BUTENYL-DIP_str" <> 1.0 "CPD-4211_str" + 1.0 NADP_str
chl_ISPH2RXNNADP	1.0 NADPH_str + 1.0 "HYDROXY-METHYL-BUTENYL-DIP_str" <> 1.0 "delta(3)-isopentenyl-pp_str" + 1.0 NADP_str
chl_IPPISOMRXN	1.0 "delta(3)-isopentenyl-pp_str" <> 1.0 "CPD-4211_str"
chl_GPPSYNRXN	1.0 "CPD-4211_str" + 1.0 "delta(3)-isopentenyl-pp_str" -> 1.0 PPI_str + 1.0 "GERANYL-PP_str"
chl_FPPSYNRXN	1.0 "GERANYL-PP_str" + 1.0 "delta(3)-isopentenyl-pp_str" -> 1.0 PPI_str + 1.0 "FARNESYL-PP_str"
chl_FARNESYLTRANSTRANSFERASERXN	1.0 "FARNESYL-PP_str" + 1.0 "delta(3)-isopentenyl-pp_str" <> 1.0 PPI_str + 1.0 "GERANYLGERANYL-PP_str"
chl_RXN7658	1.0 NADPH_str + 1.0 "GERANYLGERANYL-PP_str" <> 1.0 NADP_str + 1.0 "CPD-7002_str"
chl_RXN7659	1.0 NADPH_str + 1.0 "CPD-7002_str" <> 1.0 NADP_str + 1.0 "CPD-7003_str"
chl_RXN7660	1.0 NADPH_str + 1.0 "CPD-7003_str" <> 1.0 NADP_str + 1.0 "PHYTYL-PYROPHOSPHATE_str"
chl_61118RXN	1.0 "GLT-tRNAs_str" + ATP_str + GLT_str -> "Charged-GLT-tRNAs_str" + PPI_str + AMP_str
chl_GLUTRNAREDUCTRXN	1.0 NADP_str + 1.0 "GLT-tRNAs_str" + 1.0 "GLUTAMATE-1-SEMIALDEHYDE_str" <> 1.0 NADPH_str + 1.0 "Charged-GLT-tRNAs_str"
chl_GSAAMINOTRANSRXN	1.0 "GLUTAMATE-1-SEMIALDEHYDE_str" <> 1.0 "5-AMINO-LEVULINATE_str"
chl_PORPHOBILSYNTHRXN	2.0 "5-AMINO-LEVULINATE_str" -> 1.0 "PORPHOBILINOGEN_str"
chl_OHMETHYLBILANESYNRXN	4.0 "PORPHOBILINOGEN_str" -> 1.0 "HYDROXYMETHYLBILANE_str" + 4.0 AMMONIA_str
chl_UROGENIIISYNRXN	1.0 "HYDROXYMETHYLBILANE_str" -> 1.0 "UROPORPHYRINOGEN-III_str"
chl_UROGENDECARBOXRXN	1.0 "UROPORPHYRINOGEN-III_str" -> 1.0 "COPROPORPHYRINOGEN_III_str" + 4.0 CO2_str
chl_RXN01461	1.0 O2_str + 1.0 "COPROPORPHYRINOGEN_III_str" <> 1.0 "PROTOPORPHYRINOGEN_str" + 2.0 CO2_str
chl_PROTOPORGENOXIRXN	2.0 "PROTOPORPHYRINOGEN_str" + 3 O2_str -> 2.0 "PROTOPORPHYRIN_IX_str"
chl_RXN1F20	1.0 "PROTOPORPHYRIN_IX_str" + 1.0 ATP_str -> 1.0 "MG-PROTOPORPHYRIN_str" + 1.0 Pi_str + 1.0 ADP_str
chl_RXNMGPROTOPORPHYRINMETHYLESTERSYN	1.0 "MG-PROTOPORPHYRIN_str" + 1.0 "S-ADENOSYLMETHIONINE_str" -> 1.0 "MG-PROTOPORPHYRIN-MONOMETHYL-ESTER_str" + 1.0 "ADENOSYL-HOMO-CYS_str"
chl_RXN5282	1.0 NADPH_str + 1.0 "MG-PROTOPORPHYRIN-MONOMETHYL-ESTER_str" + 1.0 O2_str -> 1.0 NADP_str + 1.0 "13-HYDROXY-MAGNESIUM-PROTOPORP_str"
chl_RXN5283	1.0 NADPH_str + 1.0 O2_str + 1.0 "13-HYDROXY-MAGNESIUM-PROTOPORP_str" -> 1.0 NADP_str + 1.0 "131-OXO-MAGNESIUM-PROTOPORPHYRIN-IX-13-M_str"
chl_RXN5284	1.0 NADPH_str + 1.0 O2_str + 1.0 "131-OXO-MAGNESIUM-PROTOPORPHYRIN-IX-13-M_str" -> 1.0 NADP_str + 1.0 "DIVINYL-PROTOCHLOROPHYLLIDE-A_str"
chl_RXN1F72	1.0 NADPH_str + 1.0 "DIVINYL-PROTOCHLOROPHYLLIDE-A_str" -> 1.0 NADP_str + 1.0 "MONO-VINYL-PROTOCHLOROPHYLLIDE-A_str"
chl_RXN1F10	1.0 NADPH_str + 1.0 "MONO-VINYL-PROTOCHLOROPHYLLIDE-A_str" -> 1.0 NADP_str + 1.0 "CHLOROPHYLLIDE-A_str"
chl_RXN1F66	1.0 "PHYTYL-PYROPHOSPHATE_str" + 1.0 "CHLOROPHYLLIDE-A_str" -> 1.0 PPI_str + 1.0 "CHLOROPHYLL-A_str"
chl_CMPKIRXN	1.0 ATP_str + 1.0 CMP_str <> 1.0 CDP_str + 1.0 ADP_str
chl_CDPKINRXN	1.0 CDP_str + 1.0 ATP_str -> 1.0 CTP_str + 1.0 ADP_str
"S1"	"S-ADENOSYLMETHIONINE" <> "S-ADENOSYLMETHIONINE_str"
"S2"	"ADENOSYL-HOMO-CYS_str" <> "ADENOSYL-HOMO-CYS"
