# Supplementary material for: Revisiting the chlorophyll biosynthesis pathway using genome scale metabolic model of Oryza sativa japonica
Source: Sci Rep. 2015 Oct 7;5:14975. doi: 10.1038/srep14975 (PMC4595741; doi:10.1038/srep14975)
Supplement: Supplementary Data S6 [file srep14975-s7.xls]

## Sheet: Sheet1
chl_Photon_tx	x_Photon -> Photon
chl_CO2_tx	“CARBON-DIOXIDE" -> CO2_str
chl_O2_tx	"OXYGEN-MOLECULE" <> O2_str
chl_GAP_tx	GAP" + Pi_str <> GAP_str + "Pi”
chl_DHAP_tx	DIHYDROXY-ACETONE-PHOSPHATE" + Pi_str <> DHAP_str + "Pi”
chl_E4P_tx	ERYTHROSE-4P" + Pi_str <> E4P_str + "Pi”
chl_Ru5P_tx	RIBULOSE-5P" + Pi_str <> R5P_str + "Pi”
chl_G6P_tx	GLC-6-P" + Pi_str <> G6P_str + "Pi”
chl_Star_tx	Starch_str <> "1-4-alpha-D-Glucan"
chl_PYR_tx	PYRUVATE" <> PYR_str
chl_PEP_tx	"PHOSPHO-ENOL-PYRUVATE" + Pi_str <> PEP_str + "Pi”
chl_MalOxAc_tx	MAL_str + "OXALACETIC_ACID" <> "MAL" + OAA_str
chl_Mal2OG_tx	MAL_str + "2-KETOGLUTARATE" <> "2-KETOGLUTARATE_str" + "MAL"
chl_MalGLT_tx	MAL_str + "GLT" <> GLT_str + "MAL"
chl_Gln_Glt_tx	GLT" + GLN_str <> "GLN" + GLT_str
chl_NITRATE_tx	NITRATE" <> NITRATE_str
chl_am_tx	"AMMONIA" <> AMMONIA_str
chl_GLYCOLLATE_tx	"per_GLYCOLLATE" <> GLYCOLLATE_str
ex_am_tx	x_NH3 -> AMMONIA_str
