# Supplementary material for: Revisiting the chlorophyll biosynthesis pathway using genome scale metabolic model of Oryza sativa japonica
Source: Sci Rep. 2015 Oct 7;5:14975. doi: 10.1038/srep14975 (PMC4595741; doi:10.1038/srep14975)
Supplement: Supplementary Data S7 [file srep14975-s8.xls]

## Sheet: Sheet1
"DIHYDROOROTOX-RXN"	1/1 "DI-H-OROTATE" + 1/1 "OXYGEN-MOLECULE" -> 1/1 "HYDROGEN-PEROXIDE" + 1/1 "OROTATE"
"SHIKIMATE-5-DEHYDROGENASE-RXN"	1/1 "SHIKIMATE" + 1/1 "NADP" <> 1/1 "NADPH" + 1/1 "3-DEHYDRO-SHIKIMATE"
"1.5.1.9-RXN"	1/1 "NAD" + 1/1 "WATER" + 1/1 "SACCHAROPINE" <> 1/1 "ALLYSINE" + 1/1 "NADH" + 1/1 "GLT"
"RXN3O-1983"	1/1 "HOMO-CIT" -> 1/1 "WATER" + 1/1 "CARBOXYHEXENEDIOATE"
"OROPRIBTRANS-RXN"	1/1 "OROTIDINE-5-PHOSPHATE" + 1/1 "PPI" <> 1/1 "OROTATE" + 1/1 "PRPP"
"RXN-3523"	2/1 "CPD-318" -> 1/1 "L-DEHYDRO-ASCORBATE" + 1/1 "ASCORBATE"
"RXN-7142"	1/1 "CPD-6641" + 1/1 "CPD-4211" -> 1/1 "PPI" + 1/1 "CPD-6642"
"THYMIDYLATESYN-RXN"	1/1 "DUMP" + 1/1 "METHYLENE-THF" -> 1/1 "DIHYDROFOLATE" + 1/1 "TMP"
"DIHYDROXYMETVALDEHYDRAT-RXN"	1/1 "1-KETO-2-METHYLVALERATE" <> 1/1 "WATER" + 1/1 "2-KETO-3-METHYL-VALERATE"
"UDP-NACMUR-ALA-LIG-RXN"	1/1 "L-ALPHA-ALANINE" + 1/1 "ATP" + 1/1 "UDP-N-ACETYLMURAMATE" -> 1/1 "UDP-ACETYLMURAMOYL-ALA" + 1/1 "ADP" + 1/1 "Pi"
"H2-METHYLENE-THMPT-DEHYDRO-RXN"	1/1 "METHENYLTETRAHYDROMETHANOPTERIN" + 1/1 "HYDROGEN-MOLECULE" -> 1/1 "METHYLENETETRAHYDROMETHANOPTERIN" + 1/1 "PROTON"
"2.5.1.43-RXN"	3/1 "S-ADENOSYLMETHIONINE" -> 3/1 "5-METHYLTHIOADENOSINE" + 1/1 "CPD-463"
"RXN-5443"	1/1 "INDOLE-3-GLYCOL" <> 1/1 "INDOLE-3-KETOL"
"RXN-8416"	1/1 "FARNESYL-PP" -> 1/1 "PPI" + 1/1 "CPD-8234" + 1/1 "PROTON"
"GLUTAMIN-RXN"	1/1 "WATER" + 1/1 "GLN" -> 1/1 "AMMONIA" + 1/1 "GLT"
"R9-RXN"	1/1 "CPD-650" <> 1/1 "WATER" + 1/1 "CROTONYL-COA"
"RXN-6424"	1/1 "CPD-6121" -> 1/1 "WATER" + 1/1 "CPD-6123"
"PROPIONATE--COA-LIGASE-RXN"	1/1 "ATP" + 1/1 "CO-A" + 1/1 "PROPIONATE" -> 1/1 "PPI" + 1/1 "PROPIONYL-COA" + 1/1 "AMP"
"2.1.1.103-RXN"	1/1 "S-ADENOSYLMETHIONINE" + 1/1 "PHOSPHORYL-ETHANOLAMINE" <> 1/1 "ADENOSYL-HOMO-CYS" + 1/1 "CPD-406"
"GAPOXNPHOSPHN-RXN"	1/1 "NAD" + 1/1 "GAP" + 1/1 "Pi" -> 1/1 "DPG" + 1/1 "NADH"
"2.1.1.143-RXN"	1/1 "S-ADENOSYLMETHIONINE" + 1/1 "CPD-4101" -> 1/1 "ADENOSYL-HOMO-CYS" + 1/1 "CPD-4124"
"GLUCOKIN-RXN"	1/1 "GLC" + 1/1 "ATP" -> 1/1 "ADP" + 1/1 "GLC-6-P"
"PANTEPADENYLYLTRAN-RXN"	1/1 "PANTETHEINE-P" + 1/1 "ATP" -> 1/1 "DEPHOSPHO-COA" + 1/1 "PPI"
"RXN4KF-7"	1/1 "CPD4KF-12" <> 1/1 "CPD4KF-10"
"GLUCURONOKINASE-RXN"	1/1 "GLUCURONATE" + 1/1 "ATP" <> 1/1 "ADP" + 1/1 "CPD-510"
"P-PANTOCYSLIG-RXN"	1/1 "CYS" + 1/1 "CTP" + 1/1 "4-P-PANTOTHENATE" -> 1/1 "PPI" + 1/1 "CMP" + 1/1 "R-4-PHOSPHOPANTOTHENOYL-L-CYSTEINE"
"R13-RXN"	1/1 "CPD-54" + 1/1 "WATER" -> 1/1 "AMMONIA" + 1/1 "CPD-60"
"2.1.1.133-RXN"	1/1 "S-ADENOSYLMETHIONINE" + 1/1 "CPD-651" -> 1/1 "ADENOSYL-HOMO-CYS" + 1/1 "CPD-662"
"R543-RXN"	1/1 "NADH" + 1/1 "OXYGEN-MOLECULE" + 1/1 "CPD-864" -> 1/1 "WATER" + 1/1 "NAD" + 1/1 "CPD-865"
"DIAMINOPIMEPIM-RXN"	1/1 "LL-DIAMINOPIMELATE" <> 1/1 "MESO-DIAMINOPIMELATE"
"ASNSYNA-RXN"	1/1 "AMMONIA" + 1/1 "ATP" + 1/1 "L-ASPARTATE" -> 1/1 "PPI" + 1/1 "ASN" + 1/1 "AMP"
"PHOSACETYLGLUCOSAMINEMUT-RXN"	1/1 "N-ACETYL-D-GLUCOSAMINE-1-P" <> 1/1 "N-ACETYL-D-GLUCOSAMINE-6-P"
"RXN-2001"	1/1 "CPD-674" + 1/1 "CO-A" -> 1/1 "WATER" + 1/1 "CINNAMOYL-COA"
"RXN-8495"	1/1 "LINOLEIC_ACID" + 1/1 "OXYGEN-MOLECULE" -> 1/1 "CPD-8677"
"RXN4KF-315"	1/1 "CPD4KF-186" <> 1/1 "CPD4KF-35"
"L-ASPARTATE-OXIDASE-RXN"	1/1 "WATER" + 1/1 "OXYGEN-MOLECULE" + 1/1 "L-ASPARTATE" -> 1/1 "HYDROGEN-PEROXIDE" + 1/1 "AMMONIA" + 1/1 "OXALACETIC_ACID"
"HISTIDPHOS-RXN"	1/1 "WATER" + 1/1 "L-HISTIDINOL-P" -> 1/1 "HISTIDINOL" + 1/1 "Pi"
"XYLISOM-RXN"	1/1 "XYLOSE" <> 1/1 "D-XYLULOSE"
"RXN-4728"	1/1 "CPD-4209" + 1/1 "UDP-GLUCOSE" -> 1/1 "UDP" + 1/1 "CPD-4603"
"GLYCERALDEHYDE-DEHYDRO-RXN"	1/1 "WATER" + 1/1 "NAD" + 1/1 "GLYCERALD" -> 1/1 "GLYCERATE" + 1/1 "NADH"
"RXN-721"	1/1 "CPD-667" + 1/1 "CYS" -> 1/1 "L-CYSTATHIONINE" + 1/1 "ACET"
"RXN66-161"	1/1 "NADPH" + 1/1 "CPD-2742" + 1/1 "OXYGEN-MOLECULE" -> 1/1 "CPD-2750" + 1/1 "NADP" + 1/1 "WATER"
"RXN-1103"	1/1 "NADPH" + 1/1 "COUMARATE" + 1/1 "OXYGEN-MOLECULE" -> 1/1 "CAFFEATE" + 1/1 "NADP" + 1/1 "WATER"
"RXN0-5183"	1/1 "MALTOTRIOSE" + 1/1 "WATER" -> 1/1 "MALTOSE" + 1/1 "ALPHA-GLUCOSE"
"2.6.1.18-RXN"	1/1 "L-ALPHA-ALANINE" + 1/1 "MALONATE-S-ALD" <> 1/1 "PYRUVATE" + 1/1 "B-ALANINE"
"UDPACYLGLCNACDEACETYL-RXN"	1/1 "WATER" + 1/1 "UDP-OHMYR-ACETYLGLUCOSAMINE" -> 1/1 "UDP-OHMYR-GLUCOSAMINE" + 1/1 "ACET"
"RXN-8301"	1/1 "CPD-8080" <> 1/1 "CPD-2190"
"CINNAMYL-ALCOHOL-DEHYDROGENASE-RXN"	1/1 "NADP" + 1/1 "CINNAMYL-ALC" -> 1/1 "NADPH" + 1/1 "CINNAMALDEHYDE"
"RIBOSYLNICOTINAMIDE-KINASE-RXN"	1/1 "NICOTINAMIDE_RIBOSE" + 1/1 "ATP" -> 1/1 "NICOTINAMIDE_NUCLEOTIDE" + 1/1 "ADP"
"RXN-8232"	1/1 "CPD-7966" + 1/1 "CAFFEOYL-COA" -> 1/1 "CPD-7963" + 1/1 "CO-A"
"3-CH3-2-OXOBUTANOATE-OH-CH3-XFER-RXN"	1/1 "WATER" + 1/1 "METHYLENE-THF" + 1/1 "2-KETO-ISOVALERATE" -> 1/1 "THF" + 1/1 "2-DEHYDROPANTOATE"
"2.4.1.67-RXN"	1/1 "CPD-458" + 1/1 "CPD-1099" -> 1/1 "MYO-INOSITOL" + 1/1 "CPD-170"
"RXN-3768"	1/1 "NADPH" + 1/1 "CPD-3630" -> 1/1 "NADP" + 1/1 "WATER" + 1/1 "CPD-3631"
"DIHYDRODIPICSYN-RXN"	1/1 "PYRUVATE" + 1/1 "L-ASPARTATE-SEMIALDEHYDE" -> 1/1 "2,3-dihydrodipicolinate" + 2/1 "WATER"
"RXN-886"	1/1 "2-KETOGLUTARATE" + 1/1 "CPD-638" + 1/1 "OXYGEN-MOLECULE" -> 1/1 "SUC" + 1/1 "CARBON-DIOXIDE" + 1/1 "CPD-885"
"GTPPYPHOSKIN-RXN"	1/1 "GTP" + 1/1 "ATP" -> 1/1 "GDP-TP" + 1/1 "AMP"
"RXN3O-218"	1/1 "NADPH" + 1/1 "EPISTEROL" + 1/1 "OXYGEN-MOLECULE" -> 1/1 "572428-ERGOSTATRIENOL" + 1/1 "NADP" + 2/1 "WATER"
"RXN-8422"	1/1 "FARNESYL-PP" -> 1/1 "CPD-8239" + 1/1 "PPI" + 1/1 "PROTON"
"1.5.1.15-RXN"	1/1 "NAD" + 1/1 "METHYLENE-THF" -> 1/1 "NADH" + 1/1 "5,10-methenyl-thf"
"RXN-2204"	1/1 "3-2-METHYLTHIOETHYLMALIC-ACID" -> 1/1 "CARBON-DIOXIDE" + 1/1 "2-OXO-5-METHYLTHIOPENTANOIC-ACID"
"SUCCORNTRANSAM-RXN"	1/1 "2-KETOGLUTARATE" + 1/1 "N2-SUCCINYLORNITHINE" -> 1/1 "CPD-822" + 1/1 "GLT"
"RXN-8369"	1/1 "CPD-8167" <> 1/1 "CPD-8168"
"1.2.1.9-RXN"	1/1 "NADP" + 1/1 "WATER" + 1/1 "GAP" -> 1/1 "NADPH" + 1/1 "G3P"
"RXN-1121"	1/1 "NADPH" + 1/1 "FERULIC-ACID" + 1/1 "OXYGEN-MOLECULE" <> 1/1 "5-HYDROXY-FERULIC-ACID" + 1/1 "NADP" + 1/1 "WATER"
"3-5-XYLENOL-METHYLHYDROXYLASE-RXN"	1/1 "NADH" + 1/1 "CPD-112" + 1/1 "OXYGEN-MOLECULE" -> 1/1 "NAD" + 1/1 "3-OH-BENZYL-ALCOHOL" + 1/1 "OH"
"DIHYDROOROT-RXN"	1/1 "DI-H-OROTATE" + 1/1 "WATER" <> 1/1 "CARBAMYUL-L-ASPARTATE"
"PHOSPHOMEVALONATE-KINASE-RXN"	1/1 "CPD-499" + 1/1 "ATP" -> 1/1 "CPD-641" + 1/1 "ADP"
"GLUCOSAMINEPNACETYLTRANS-RXN"	1/1 "ACETYL-COA" + 1/1 "D-GLUCOSAMINE-6-P" -> 1/1 "N-ACETYL-D-GLUCOSAMINE-6-P" + 1/1 "CO-A"
"RIBOFLAVIN-SYN-RXN"	2/1 "DIMETHYL-D-RIBITYL-LUMAZINE" -> 1/1 "RIBOFLAVIN" + 1/1 "AMINO-RIBOSYLAMINO-1H-3H-PYR-DIONE"
"1.3.1.54-RXN"	1/1 "NADP" + 1/1 "CPD-679" -> 1/1 "NADPH" + 1/1 "CPD-675"
"RXN-8431"	1/1 "FARNESYL-PP" -> 1/1 "CPD-8248" + 1/1 "PPI" + 1/1 "PROTON"
"ERYTH4PDEHYDROG-RXN"	1/1 "NAD" + 1/1 "WATER" + 1/1 "ERYTHROSE-4P" -> 1/1 "ERYTHRONATE-4P" + 1/1 "NADH" + 2/1 "PROTON"
"PROPIONATE-COA-TRANSFERASE-RXN"	1/1 "ACETYL-COA" + 1/1 "PROPIONATE" -> 1/1 "PROPIONYL-COA" + 1/1 "ACET"
"RXN-5121"	1/1 "GERANYL-PP" -> 1/1 "PPI" + 1/1 "CPD-4902"
"RXN1F-93"	1/1 "2-KETOGLUTARATE" + 1/1 "DIHYDROKAEMPFEROL-CMPD" + 1/1 "OXYGEN-MOLECULE" -> 1/1 "SUC" + 1/1 "WATER" + 1/1 "CARBON-DIOXIDE" + 1/1 "CPD1F-90"
"SERINE-C-PALMITOYLTRANSFERASE-RXN"	1/1 "PALMITYL-COA" + 1/1 "SER" <> 1/1 "CARBON-DIOXIDE" + 1/1 "CO-A" + 1/1 "DEHYDROSPHINGANINE"
"RXN66-1"	1/1 "HYDROGEN-PEROXIDE" + 1/1 "ETOH" -> 2/1 "WATER" + 1/1 "ACETALD"
"RXN-7204"	1/1 "CPD-6681" + 1/1 "ATP" -> 1/1 "CPD-178" + 1/1 "ADP"
"BENZYL-ALC-DEHYDROGENASE-RXN"	1/1 "NAD" + 1/1 "BENZYL-ALCOHOL" -> 1/1 "BENZALDEHYDE" + 1/1 "NADH"
"RXN66-14"	1/1 "NADPH" + 1/1 "CPD-8609" -> 1/1 "CPD-8610" + 1/1 "NADP"
"O-SUCCINYLBENZOATE-COA-LIG-RXN"	1/1 "O-SUCCINYLBENZOATE" + 1/1 "ATP" + 1/1 "CO-A" -> 1/1 "O-SUCCINYLBENZOYL-COA" + 1/1 "PPI" + 1/1 "AMP"
"RXN-7738"	1/1 "CHLOROPHYLL-A" + 1/1 "WATER" -> 1/1 "CHLOROPHYLLIDE-A" + 1/1 "PHYTOL"
"RXN-1726"	1/1 "CPD-2184" <> 1/1 "CPD-2185"
"RXN-7781"	1/1 "CPD-3141" + 1/1 "CPD-4211" -> 1/1 "CPD-6721" + 1/1 "PPI"
"RXN-2982"	1/1 "INDOLE-3-ACETYL-LEU" + 1/1 "WATER" -> 1/1 "LEU" + 1/1 "INDOLE_ACETATE_AUXIN"
"RXN-1321"	1/1 "LINOLENIC_ACID" + 1/1 "OXYGEN-MOLECULE" -> 1/1 "CPD-725"
"6.3.4.16-RXN"	1/1 "WATER" + 1/1 "AMMONIA" + 1/1 "CARBON-DIOXIDE" + 2/1 "ATP" -> 1/1 "CARBAMOYL-P" + 2/1 "ADP" + 1/1 "Pi"
"RXN-602"	1/1 "2-KETOGLUTARATE" + 1/1 "OXYGEN-MOLECULE" + 1/1 "CPD-590" -> 1/1 "SUC" + 1/1 "CPD-591" + 1/1 "CARBON-DIOXIDE" + 2/1 "WATER"
"RXN66-142"	1/1 "CPD-3193" <> 1/1 "CPD-3194"
"DOLICHOL-KINASE-RXN"	1/1 "DOLICHOL" + 1/1 "CTP" -> 1/1 "CDP" + 1/1 "DOLICHOLP"
"O-SUCCHOMOSERLYASE-RXN"	1/1 "CYS" + 1/1 "O-SUCCINYL-L-HOMOSERINE" -> 1/1 "SUC" + 1/1 "L-CYSTATHIONINE"
"RXN-5468"	1/1 "CPD-5166" + 1/1 "CPD-171" -> 1/1 "CPD-5167" + 1/1 "DOLICHOLP"
"IGPSYN-RXN"	1/1 "CARBOXYPHENYLAMINO-DEOXYRIBULOSE-P" <> 1/1 "WATER" + 1/1 "INDOLE-3-GLYCEROL-P" + 1/1 "CARBON-DIOXIDE"
"RXN-7665"	1/1 "NADPH" + 1/1 "CPD-7004" <> 1/1 "NADP" + 1/1 "CPD-7006"
"GLUC1PURIDYLTRANS-RXN"	1/1 "GLC-1-P" + 1/1 "UTP" <> 1/1 "PPI" + 1/1 "UDP-GLUCOSE"
"ADENYLATECYC-RXN"	1/1 "ATP" -> 1/1 "PPI" + 1/1 "CAMP"
"RXN-7163"	1/1 "CPD-1107" + 1/1 "ATP" -> 1/1 "MI-HEXAKISPHOSPHATE" + 1/1 "ADP"
"3.6.5.4-RXN"	1/1 "GTP" + 1/1 "WATER" -> 1/1 "GDP" + 1/1 "Pi"
"RXN-8093"	1/1 "WATER" + 1/1 "OXYGEN-MOLECULE" + 1/1 "GERANIAL" -> 1/1 "HYDROGEN-PEROXIDE" + 1/1 "CPD-7618"
"HOMOSERINE-O-ACETYLTRANSFERASE-RXN"	1/1 "ACETYL-COA" + 1/1 "HOMO-SER" -> 1/1 "CPD-667" + 1/1 "CO-A"
"RXN-2121"	1/1 "NADP" + 1/1 "18-HYDROXYOLEATE" -> 1/1 "NADPH" + 1/1 "18-OXOOLEATE"
"RXN-3522"	1/1 "NADPH" + 2/1 "CPD-318" -> 2/1 "ASCORBATE" + 1/1 "NADP"
"ORNMUTST-RXN"	1/1 "CPD-217" <> 1/1 "24DINH2-PENTANOATE"
"RXN66-221"	1/1 "L-DIHYDROXY-PHENYLALANINE" -> 1/1 "DOPAMINE" + 1/1 "CARBON-DIOXIDE"
"RXN-8568"	1/1 "NADH" + 1/1 "ETF-REDUCED" + 1/1 "ACRYLYL-COA" -> 1/1 "NAD" + 1/1 "PROPIONYL-COA" + 1/1 "ETF-OXIDIZED"
"CYSTAGLY-RXN"	1/1 "L-CYSTATHIONINE" + 1/1 "WATER" -> 1/1 "2-OXOBUTANOATE" + 1/1 "AMMONIA" + 1/1 "CYS"
"NITRIC-OXIDE-SYNTHASE-RXN"	1/1 "NADPH" + 1/1 "ARG" + 1/1 "OXYGEN-MOLECULE" -> 1/1 "NITRIC-OXIDE" + 1/1 "NADP" + 1/1 "L-CITRULLINE"
"RXN-8417"	1/1 "FARNESYL-PP" -> 1/1 "CPD-8235" + 1/1 "PPI" + 1/1 "PROTON"
"AMP-DEAMINASE-RXN"	1/1 "WATER" + 1/1 "AMP" -> 1/1 "AMMONIA" + 1/1 "IMP"
"RIBULP3EPIM-RXN"	1/1 "RIBULOSE-5P" <> 1/1 "XYLULOSE-5-PHOSPHATE"
"GLYOXI-RXN"	1/1 "S-LACTOYL-GLUTATHIONE" -> 1/1 "GLUTATHIONE" + 1/1 "METHYL-GLYOXAL"
"DTDPGLUCDEHYDRAT-RXN"	1/1 "DTDP-D-GLUCOSE" -> 1/1 "DTDP-DEOH-DEOXY-GLUCOSE" + 1/1 "WATER"
"GLYRIBONUCSYN-RXN"	1/1 "GLY" + 1/1 "5-P-BETA-D-RIBOSYL-AMINE" + 1/1 "ATP" <> 1/1 "5-PHOSPHO-RIBOSYL-GLYCINEAMIDE" + 1/1 "ADP" + 1/1 "Pi"
"RXN-7141"	1/1 "NADPH" + 1/1 "CPD-3141" + 1/1 "OXYGEN-MOLECULE" -> 1/1 "NADP" + 1/1 "WATER" + 1/1 "CPD-6641"
"RXN-991"	1/1 "2-KETOGLUTARATE" + 1/1 "CPD-695" + 1/1 "OXYGEN-MOLECULE" -> 1/1 "SUC" + 1/1 "CPD-477" + 1/1 "CARBON-DIOXIDE"
"NADH-DEHYDROG-A-RXN"	1/1 "NADH" + 1/1 "UBIQUINONE-8" <> 1/1 "NAD" + 1/1 "UBIQUINOL-8"
"1.1.1.87-RXN"	1/1 "NAD" + 1/1 "HOMO-I-CIT" -> 1/1 "CARBON-DIOXIDE" + 1/1 "2K-ADIPATE" + 1/1 "NADH" + 1/1 "PROTON"
"METHYLACETOACETYLCOATHIOL-RXN"	1/1 "2-METHYL-ACETO-ACETYL-COA" + 1/1 "CO-A" -> 1/1 "ACETYL-COA" + 1/1 "PROPIONYL-COA"
"R82-RXN"	1/1 "CPD-84" <> 1/1 "2-HYDROXY-3-KETO-5-METHYLTHIO-1-PHOSPHOP"
"1.8.4.9-RXN"	1/1 "OXIDIZED-GLUTATHIONE" + 1/1 "SO3" + 1/1 "AMP" <> 2/1 "GLUTATHIONE" + 1/1 "APS"
"L-ASPARTATE-OXID-RXN"	1/1 "OXYGEN-MOLECULE" + 1/1 "L-ASPARTATE" -> 1/1 "HYDROGEN-PEROXIDE" + 1/1 "IMINOASPARTATE"
"ISOCHORMAT-RXN"	1/1 "ISOCHORISMATE" + 1/1 "WATER" -> 1/1 "PYRUVATE" + 1/1 "DIHYDRO-DIOH-BENZOATE"
"ACSERLY-RXN"	1/1 "HS" + 1/1 "ACETYLSERINE" -> 1/1 "CYS" + 1/1 "ACET"
"FRUCTOKINASE-RXN"	1/1 "FRU" + 1/1 "ATP" -> 1/1 "ADP" + 1/1 "FRUCTOSE-6P"
"2.1.1.132-RXN"	2/1 "S-ADENOSYLMETHIONINE" + 1/1 "CPD-679" -> 2/1 "ADENOSYL-HOMO-CYS" + 1/1 "CARBON-DIOXIDE" + 1/1 "CPD-686"
"RXN4KF-59"	1/1 "CPD4KF-57" <> 1/1 "CPD4KF-13"
"CHORISMATEMUT-RXN"	1/1 "CHORISMATE" <> 1/1 "PREPHENATE"
"RXN66-303"	1/1 "NADPH" + 1/1 "LANOSTEROL" + 1/1 "OXYGEN-MOLECULE" -> 1/1 "CPD-4568" + 1/1 "NADP" + 1/1 "WATER"
"R106-RXN"	1/1 "NADH" + 1/1 "CROTONYL-COA" -> 1/1 "NAD" + 1/1 "BUTYRYL-COA"
"RXN-864"	1/1 "SUC-COA" + 1/1 "BENZYLSUCCINATE" -> 1/1 "SUC" + 1/1 "BENZYLSUCCINYL-COA"
"GLUTSEMIALDEHYDROG-RXN"	1/1 "L-GLUTAMATE_GAMMA-SEMIALDEHYDE" + 1/1 "NADP" + 1/1 "Pi" <> 1/1 "NADPH" + 1/1 "L-GLUTAMATE-5-P" + 1/1 "PROTON"
"RXN0-2144"	1/1 "BETA-HYDROXY-CIS-DELTA5-DODECENOYL-ACP" -> 1/1 "WATER" + 1/1 "TRANS-DELTA3-CIS-DELTA5-DODECENOYL-ACP"
"3'(2'),5'-BISPHOSPHATE-NUCLEOTIDASE-RXN"	1/1 "WATER" + 1/1 "PAP" -> 1/1 "AMP" + 1/1 "Pi"
"RXN6666-2"	1/1 "WATER" + 1/1 "CPD-7598" -> 1/1 "ETHANOL-AMINE" + 1/1 "ARACHIDONIC_ACID"
"RXN-4226"	1/1 "CPD-3943" <> 1/1 "CPD-3945"
"GLUCONATE-DEHYDRATASE-RXN"	1/1 "GLUCONATE" -> 1/1 "2-DEHYDRO-3-DEOXY-D-GLUCONATE" + 1/1 "WATER"
"H2NEOPTERINP3PYROPHOSPHOHYDRO-RXN"	1/1 "DIHYDRONEOPTERIN-P3" + 1/1 "WATER" -> 1/1 "PPI" + 1/1 "DIHYDRONEOPTERIN-P"
"FUCISOM-RXN"	1/1 "L-FUCOSE" <> 1/1 "L-FUCULOSE"
"ADCLY-RXN"	1/1 "4-AMINO-4-DEOXYCHORISMATE" -> 1/1 "PYRUVATE" + 1/1 "P-AMINO-BENZOATE"
"4.3.99.1-RXN"	1/1 "HCO3" + 1/1 "CPD-69" -> 1/1 "CARBAMATE" + 1/1 "CARBON-DIOXIDE"
"RXN-6021"	1/1 "NAD" + 1/1 "CHOLINE" -> 1/1 "NADH" + 1/1 "PROTON" + 1/1 "BETAINE_ALDEHYDE"
"HYDROXYMETHYLGLUTARYL-COA-REDUCTASE-RXN"	2/1 "NAD" + 1/1 "MEVALONATE" + 1/1 "CO-A" -> 1/1 "3-HYDROXY-3-METHYL-GLUTARYL-COA" + 2/1 "NADH" + 2/1 "PROTON"
"RXN0-5182"	1/1 "MALTOTETRAOSE" + 1/1 "Pi" -> 1/1 "MALTOTRIOSE" + 1/1 "GLC-1-P"
"RXN-1102"	1/1 "NADPH" + 1/1 "COUMARALDEHYDE" -> 1/1 "NADP" + 1/1 "COUMARYL-ALCOHOL"
"RXN66-61"	1/1 "NADPH" + 1/1 "NICOTINE" -> 1/1 "NADP" + 1/1 "CPD-3186"
"ACETATEKIN-RXN"	1/1 "ATP" + 1/1 "ACET" -> 1/1 "ACETYL-P" + 1/1 "ADP"
"RXN-4729"	1/1 "CPD-4604" + 1/1 "UDP-GLUCOSE" -> 1/1 "CPD-4607" + 1/1 "UDP"
"RXN66-314"	1/1 "NADPH" + 1/1 "CPD-4578" -> 1/1 "NADP" + 1/1 "4-METHYL-824-CHOLESTADIENOL"
"RXN-2581"	1/1 "NADPH" + 1/1 "CPD-412" + 1/1 "OXYGEN-MOLECULE" -> 1/1 "CAFFEOYLSHIKIMATE" + 1/1 "NADP" + 1/1 "WATER"
"4.2.3.19-RXN"	1/1 "ENT-COPALYL-DIPHOSPHATE" -> 1/1 "CPD1F-128" + 1/1 "PPI"
"AGMATIN-RXN"	1/1 "AGMATHINE" + 1/1 "WATER" <> 1/1 "PUTRESCINE" + 1/1 "UREA"
"1.14.13.93-RXN"	1/1 "NADPH" + 1/1 "OXYGEN-MOLECULE" + 1/1 "CPD-693" -> 1/1 "CPD-7234" + 1/1 "NADP" + 1/1 "WATER"
"GALACTONOLACTONE-DEHYDROGENASE-RXN"	2/1 "Cytochromes-C" + 1/1 "CPD-330" -> 2/1 "Cytochromes-C-Reduced" + 1/1 "ASCORBATE"
"RXN-5647"	1/1 "WATER" + 1/1 "PHOSPHORYL-CHOLINE" -> 1/1 "CHOLINE" + 1/1 "Pi"
"THYKI-RXN"	1/1 "THYMIDINE" + 1/1 "ATP" -> 1/1 "TMP" + 1/1 "ADP"
"RXN-8262"	1/1 "S-ADENOSYLMETHIONINE" + 1/1 "CPD-520" -> 1/1 "ADENOSYL-HOMO-CYS" + 1/1 "CPD-8004"
"RXN-8153"	1/1 "CPD-7234" <> 1/1 "CPD-7725"
"RXN-8320"	1/1 "CPD-2181" <> 1/1 "CPD-8088"
"1.13.11.6-RXN"	1/1 "OXYGEN-MOLECULE" + 1/1 "3-HYDROXY-ANTHRANILATE" <> 1/1 "2-AMINO-3-CARBOXYMUCONATE_SEMIALDEHYDE"
"TYRAMINE-N-FERULOYLTRANSFERASE-RXN"	1/1 "FERULOYL-COA" + 1/1 "TYRAMINE" <> 1/1 "CPD-440" + 1/1 "CO-A"
"THREODEHYD-RXN"	1/1 "NAD" + 1/1 "THR" -> 1/1 "AMINO-OXOBUT" + 1/1 "NADH"
"RXN-8233"	1/1 "CPD-7139" + 1/1 "CAFFEOYL-COA" -> 1/1 "CPD-7960" + 1/1 "CO-A"
"RXN-7843"	1/1 "COUMARYL-COA" + 1/1 "CPD-7137" -> 1/1 "CPD-7151" + 1/1 "CO-A"
"R524-RXN"	1/1 "WATER" + 1/1 "CPD-69" -> 1/1 "CARBAMATE"
"PGLUCISOM-RXN"	1/1 "GLC-6-P" <> 1/1 "FRUCTOSE-6P"
"LTAA-RXN"	1/1 "L-ALLO-THREONINE" -> 1/1 "GLY" + 1/1 "ACETALD"
"4.1.1.32-RXN"	1/1 "GTP" + 1/1 "OXALACETIC_ACID" <> 1/1 "GDP" + 1/1 "CARBON-DIOXIDE" + 1/1 "PHOSPHO-ENOL-PYRUVATE"
"RXN-7809"	1/1 "CPD-7107" + 1/1 "OXYGEN-MOLECULE" -> 1/1 "CPD-7108" + 1/1 "WATER"
"RXN-8311"	1/1 "CPD-8084" <> 1/1 "CPD-8081"
"RIBOFLAVINKIN-RXN"	1/1 "RIBOFLAVIN" + 1/1 "ATP" -> 1/1 "FMN" + 1/1 "ADP"
"GUANPRIBOSYLTRAN-RXN"	1/1 "GUANINE" + 1/1 "PRPP" -> 1/1 "GMP" + 1/1 "PPI"
"RXN-6381"	1/1 "WATER" + 1/1 "CPD-313" + 1/1 "OXYGEN-MOLECULE" -> 1/1 "HYDROGEN-PEROXIDE" + 1/1 "CPD-6082" + 1/1 "AMMONIA"
"RXN-8618"	1/1 "GERANYL-PP" + 1/1 "WATER" -> 1/1 "GERANIOL" + 1/1 "PPI"
"AMACETOXID-RXN"	1/1 "WATER" + 1/1 "OXYGEN-MOLECULE" + 1/1 "AMINO-ACETONE" -> 1/1 "HYDROGEN-PEROXIDE" + 1/1 "AMMONIA" + 1/1 "METHYL-GLYOXAL"
"RXN-7706"	1/1 "CPD-7036" + 1/1 "NADH" + 1/1 "PROTON" -> 1/1 "NAD" + 1/1 "CPD-7037"
"DAPASYN-RXN"	1/1 "S-ADENOSYLMETHIONINE" + 1/1 "8-AMINO-7-OXONONANOATE" -> 1/1 "S-ADENOSYL-4-METHYLTHIO-2-OXOBUTANOATE" + 1/1 "DIAMINONONANOATE"
"SUCCINYLDIAMINOPIMTRANS-RXN"	1/1 "n-succinylll-2,6-diaminopimelate" + 1/1 "2-KETOGLUTARATE" <> 1/1 "GLT" + 1/1 "N-SUCCINYL-2-AMINO-6-KETOPIMELATE"
"RXN-3341"	1/1 "NAD" + 1/1 "CPD-2961" -> 1/1 "RIBULOSE-5P" + 1/1 "NADH" + 1/1 "CARBON-DIOXIDE"
"RXN-7771"	1/1 "GDP-MANNOSE" <> 1/1 "CPD-7078"
"URATE-OXIDASE-RXN"	1/1 "WATER" + 1/1 "URATE" + 1/1 "OXYGEN-MOLECULE" -> 1/1 "HYDROGEN-PEROXIDE" + 1/1 "5-HYDROXYISOURATE"
"CYSTATHIONINE-BETA-SYNTHASE-RXN"	1/1 "SER" + 1/1 "HOMO-CYS" -> 1/1 "L-CYSTATHIONINE" + 1/1 "WATER"
"RXN-8357"	1/1 "WATER" + 1/1 "CPD-8155" -> 1/1 "CPD-7061" + 1/1 "PHYTOL"
"AIRS-RXN"	1/1 "5-PHOSPHORIBOSYL-N-FORMYLGLYCINEAMIDINE" + 1/1 "ATP" <> 1/1 "5-PHOSPHORIBOSYL-5-AMINOIMIDAZOLE" + 1/1 "ADP" + 1/1 "Pi"
"ANTHRANSYN-RXN"	1/1 "GLN" + 1/1 "CHORISMATE" <> 1/1 "PYRUVATE" + 1/1 "GLT" + 1/1 "ANTHRANILATE"
"2.1.1.130-RXN"	1/1 "S-ADENOSYLMETHIONINE" + 1/1 "DIHYDROSIROHYDROCHLORIN" -> 1/1 "ADENOSYL-HOMO-CYS" + 1/1 "CPD-642"
"MANDELONITRILE-LYASE-RXN"	1/1 "MANDELONITRILE" -> 1/1 "HCN" + 1/1 "BENZALDEHYDE"
"RXN-5469"	1/1 "CPD-171" + 1/1 "CPD-5167" -> 1/1 "CPD-5168" + 1/1 "DOLICHOLP"
"RXN-7682"	1/1 "NAD" + 1/1 "WATER" + 1/1 "HYPOXANTHINE" <> 1/1 "NADH" + 1/1 "PROTON" + 1/1 "XANTHINE"
"PPENTOMUT-RXN"	1/1 "RIBOSE-1P" <> 1/1 "RIBOSE-5P"
"RXN-6464"	1/1 "S-ADENOSYLMETHIONINE" + 1/1 "CPD-6142" -> 1/1 "ADENOSYL-HOMO-CYS" + 1/1 "CPD-6181"
"ADENOSINE-KINASE-RXN"	1/1 "ADENOSINE" + 1/1 "ATP" -> 1/1 "ADP" + 1/1 "AMP"
"4OH2OXOGLUTARALDOL-RXN"	1/1 "D-4-HYDROXY-2-KETO-GLUTARATE" -> 1/1 "PYRUVATE" + 1/1 "GLYOX"
"RXN-8090"	1/1 "WATER" + 1/1 "CPD-7614" + 1/1 "OXYGEN-MOLECULE" -> 1/1 "HYDROGEN-PEROXIDE" + 1/1 "CPD-7615"
"BUTYRYL-COA-DEHYDROGENASE-RXN"	1/1 "BUTYRYL-COA" + 1/1 "ETF-OXIDIZED" -> 1/1 "ETF-REDUCED" + 1/1 "CROTONYL-COA"
"RXN-7984"	1/1 "ASCORBATE" + 1/1 "CPD1F-133" -> 1/1 "L-DEHYDRO-ASCORBATE" + 1/1 "WATER" + 1/1 "CPD1F-131"
"ACETOLACTSYN-RXN"	2/1 "PYRUVATE" -> 1/1 "2-ACETO-LACTATE" + 1/1 "CARBON-DIOXIDE"
"R344-RXN"	1/1 "CPD-694" + 1/1 "WATER" + 1/1 "ATP" -> 1/1 "P3I" + 1/1 "CPD-690"
"ARGININE-N-SUCCINYLTRANSFERASE-RXN"	1/1 "SUC-COA" + 1/1 "ARG" -> 1/1 "CPD-421" + 1/1 "CO-A"
"1.8.5.1-RXN"	1/1 "L-DEHYDRO-ASCORBATE" + 2/1 "GLUTATHIONE" -> 1/1 "ASCORBATE" + 1/1 "OXIDIZED-GLUTATHIONE"
"RXN-3481"	1/1 "S-ADENOSYLMETHIONINE" + 1/1 "DAIDZEIN" -> 1/1 "ADENOSYL-HOMO-CYS" + 1/1 "CPD-3343"
"3-SULFINOALANINE-AMINOTRANSFERASE-RXN"	1/1 "2-KETOGLUTARATE" + 1/1 "3-SULFINOALANINE" <> 1/1 "GLT" + 1/1 "3-SULFINYL-PYRUVATE"
"RXN66-83"	1/1 "UDP-GLUCURONATE" + 1/1 "NICOTINE" -> 1/1 "UDP" + 1/1 "CPD-2744"
"2.5.1.21-RXN"	2/1 "FARNESYL-PP" <> 1/1 "CPD-465" + 1/1 "PPI"
"RXN-6321"	1/1 "WATER" + 1/1 "5,10-methenyl-thf" -> 1/1 "5-FORMYL-THF"
"KDPGALDOL-RXN"	1/1 "2-KETO-3-DEOXY-6-P-GLUCONATE" -> 1/1 "PYRUVATE" + 1/1 "GAP"
"RXN1F-775"	1/1 "CPD-591" + 1/1 "UDP-GLUCOSE" -> 1/1 "UDP" + 1/1 "CPD1F-766"
"R310-RXN"	1/1 "ACRYLONITRILE" + 1/1 "WATER" <> 1/1 "ACRYLAMIDE"
"RXN-2961"	1/1 "S-HYDROXYMETHYLGLUTATHIONE" -> 1/1 "GLUTATHIONE" + 1/1 "FORMALDEHYDE"
"RXN-8504"	1/1 "13-HYDROPEROXYOCTADECA-911-DIENOATE" -> 1/1 "CPD-8690" + 1/1 "WATER"
"FUCPALDOL-RXN"	1/1 "FUCULOSE-1P" -> 1/1 "LACTALD" + 1/1 "DIHYDROXY-ACETONE-PHOSPHATE"
"GUANIDINOBUTANAMIDE-NH3-RXN"	1/1 "4-GUANIDO-BUTYRAMIDE" + 1/1 "WATER" -> 1/1 "CPD-592" + 1/1 "AMMONIA"
"PSERTRANSAMPYR-RXN"	1/1 "GLT" + 1/1 "3OH-4P-OH-ALPHA-KETOBUTYRATE" -> 1/1 "4-PHOSPHONOOXY-THREONINE" + 1/1 "2-KETOGLUTARATE"
"R128-RXN"	1/1 "5-UREIDO-4-IMIDAZOLE_CARBOXYLATE" + 1/1 "WATER" -> 1/1 "4-AMINO-5-IMIDAZOLE_CARBOXYLATE" + 1/1 "AMMONIA" + 1/1 "CARBON-DIOXIDE"
"NICOTINATEPRIBOSYLTRANS-RXN"	1/1 "PPI" + 1/1 "NICOTINATE_NUCLEOTIDE" -> 1/1 "NIACINE" + 1/1 "PRPP"
"GUANOSINEKIN-RXN"	1/1 "GUANOSINE" + 1/1 "ATP" -> 1/1 "GMP" + 1/1 "ADP"
"SPONTPRO-RXN"	1/1 "L-GLUTAMATE_GAMMA-SEMIALDEHYDE" <> 1/1 "l-delta(1)-pyrroline_5-carboxylate" + 1/1 "WATER"
"ALLENE-OXIDE-CYCLASE-RXN"	1/1 "CPD-728" <> 1/1 "CPD-729"
"PHOSGLYPHOS-RXN"	1/1 "DPG" + 1/1 "ADP" <> 1/1 "ATP" + 1/1 "G3P"
"RXN-3521"	1/1 "HYDROGEN-PEROXIDE" + 2/1 "ASCORBATE" -> 2/1 "CPD-318" + 2/1 "WATER"
"RXN-8477"	1/1 "CPD-8661" + 1/1 "UDP-GLUCOSE" -> 1/1 "UDP" + 1/1 "CPD-8668"
"CARVEOL-DEHYDROGENASE-RXN"	1/1 "NADP" + 1/1 "CPD-260" -> 1/1 "NADPH" + 1/1 "CPD-1089" + 1/1 "PROTON"
"RXN0-2145"	1/1 "NADPH" + 1/1 "TRANS-DELTA3-CIS-DELTA5-DODECENOYL-ACP" -> 1/1 "NADP" + 1/1 "CIS-DELTA5-DODECENOYL-ACP"
"RXN-863"	1/1 "FUM" + 1/1 "TOLUENE" -> 1/1 "BENZYLSUCCINATE"
"RXN-1064"	1/1 "NADPH" + 1/1 "18-HYDROXYOLEATE" + 1/1 "OXYGEN-MOLECULE" -> 1/1 "910-EPOXY-18-HYDROXYSTEARATE" + 1/1 "NADP" + 1/1 "WATER"
"ACETYLORNDEACET-RXN"	1/1 "N-ALPHA-ACETYLORNITHINE" + 1/1 "WATER" -> 1/1 "L-ORNITHINE" + 1/1 "ACET"
"2.7.1.134-RXN"	1/1 "CPD-178" + 1/1 "ATP" -> 1/1 "CPD-1107" + 1/1 "ADP"
"URACIL-PRIBOSYLTRANS-RXN"	1/1 "PPI" + 1/1 "UMP" -> 1/1 "PRPP" + 1/1 "URACIL"
"RXN-4225"	1/1 "NADPH" + 1/1 "CPD-707" + 1/1 "OXYGEN-MOLECULE" -> 1/1 "NADP" + 1/1 "WATER" + 1/1 "CPD-3943"
"RXN-2003"	1/1 "NADP" + 1/1 "HYDROXYCINNAMOYL-COA" <> 1/1 "NADPH" + 1/1 "OXOCINNAMOYL-COA"
"METHYLGLUTACONYL-COA-HYDRATASE-RXN"	1/1 "3-HYDROXY-3-METHYL-GLUTARYL-COA" <> 1/1 "TRANS-3-METHYL-GLUTACONYL-COA" + 1/1 "WATER"
"RXN-4161"	1/1 "CPD-4081" <> 1/1 "CPD-4101"
"RXN-2944"	1/1 "INDOLE_ACETATE_AUXIN" + 1/1 "L-ALPHA-ALANINE" -> 1/1 "WATER" + 1/1 "INDOLE-3-ACETYL-ALA"
"2.6.1.30-RXN"	1/1 "PYRIDOXAMINE" + 1/1 "PYRUVATE" -> 1/1 "L-ALPHA-ALANINE" + 1/1 "PYRIDOXAL"
"RXN-8497"	1/1 "LINOLENIC_ACID" + 1/1 "OXYGEN-MOLECULE" -> 1/1 "CPD-8678"
"(-)-MENTHOL-DEHYDROGENASE-RXN"	1/1 "--MENTHOL" + 1/1 "NADP" -> 1/1 "NADPH" + 1/1 "CPD-1909"
"FUMARYLACETOACETASE-RXN"	1/1 "WATER" + 1/1 "4-FUMARYL-ACETOACETATE" <> 1/1 "3-KETOBUTYRATE" + 1/1 "FUM"
"BRANCHED-CHAINAMINOTRANSFERILEU-RXN"	1/1 "2-KETOGLUTARATE" + 1/1 "ILE" <> 1/1 "GLT" + 1/1 "2-KETO-3-METHYL-VALERATE"
"PYRUVATE,ORTHOPHOSPHATE-DIKINASE-RXN"	1/1 "PYRUVATE" + 1/1 "ATP" + 1/1 "Pi" -> 1/1 "PPI" + 1/1 "PHOSPHO-ENOL-PYRUVATE" + 1/1 "AMP"
"RXN-1105"	1/1 "FERULIC-ACID" + 1/1 "ATP" + 1/1 "CO-A" -> 1/1 "PPI" + 1/1 "FERULOYL-COA" + 1/1 "AMP"
"RXN-4726"	1/1 "CPD-332" + 1/1 "UDP-GLUCOSE" -> 1/1 "CPD-4617" + 1/1 "UDP"
"RXN-1461"	1/1 "WATER" + 1/1 "SUCROSE" -> 1/1 "ALPHA-GLUCOSE" + 1/1 "FRU"
"4.4.1.14-RXN"	1/1 "S-ADENOSYLMETHIONINE" -> 1/1 "5-METHYLTHIOADENOSINE" + 1/1 "CPD-68"
"NADH-KINASE-RXN"	1/1 "NADH" + 1/1 "ATP" -> 1/1 "NADPH" + 1/1 "ADP"
"GALACTOKIN-RXN"	1/1 "D-Galactose" + 1/1 "ATP" -> 1/1 "ADP" + 1/1 "GALACTOSE-1P"
"2KETO-3METHYLVALERATE-RXN"	1/1 "NAD" + 1/1 "2-KETO-3-METHYL-VALERATE" + 1/1 "CO-A" -> 1/1 "2-METHYL-BUTYRYL-COA" + 1/1 "NADH" + 1/1 "CARBON-DIOXIDE"
"RXN-2562"	1/1 "DELTA-TOCOPHEROL" + 1/1 "S-ADENOSYLMETHIONINE" -> 1/1 "ADENOSYL-HOMO-CYS" + 1/1 "BETA-TOCOPHEROL"
"DIPHTHINE-SYNTHASE-RXN"	1/1 "S-ADENOSYLMETHIONINE" + 1/1 "2-3-CARBOXY-3-AMINOPROPYL-L-HISTIDINE" -> 1/1 "ADENOSYL-HOMO-CYS" + 1/1 "2-3-CARBOXY-3-METHYLAMMONIOPROPYL-L-"
"GUANYL-KIN-RXN"	1/1 "GMP" + 1/1 "ATP" <> 1/1 "GDP" + 1/1 "ADP"
"LIPOXYGENASE-RXN"	1/1 "LINOLEIC_ACID" + 1/1 "OXYGEN-MOLECULE" -> 1/1 "13-HYDROPEROXYOCTADECA-911-DIENOATE"
"RXN-4210"	2/1 "NADPH" + 1/1 "CPD-4126" -> 1/1 "CPD-4127" + 2/1 "NADP"
"RXN-6841"	1/1 "FAD" + 1/1 "GLYCEROL-3P" -> 1/1 "FADH2" + 1/1 "DIHYDROXY-ACETONE-PHOSPHATE"
"1.14.13.79-RXN"	1/1 "NADPH" + 1/1 "CPD1F-132" + 1/1 "OXYGEN-MOLECULE" -> 1/1 "NADP" + 1/1 "WATER" + 1/1 "CPD1F-136"
"RXN-4303"	1/1 "CPD-4211" + 1/1 "ATP" -> 1/1 "PPI" + 1/1 "CPD-4201"
"KDO-8PPHOSPHAT-RXN"	1/1 "WATER" + 1/1 "KDO-8P" -> 1/1 "KDO" + 1/1 "Pi"
"METHYLENETHFDEHYDROG-NADP-RXN"	1/1 "METHYLENE-THF" + 1/1 "NADP" <> 1/1 "NADPH" + 1/1 "5,10-methenyl-thf"
"RXN-7815"	1/1 "CPD-7090" + 1/1 "UDP-GLUCOSE" -> 1/1 "UDP" + 1/1 "CPD-7117"
"RXN-3766"	1/1 "NADPH" + 1/1 "CPD-3629" -> 1/1 "NADP" + 1/1 "CPD-3630"
"RXN-8321"	1/1 "CPD-8088" <> 1/1 "CPD-8089"
"RXN-8234"	1/1 "CPD-7960" + 1/1 "UDP-GLUCOSE" -> 1/1 "UDP" + 1/1 "CPD-7963"
"RXN-3642"	1/1 "S-ADENOSYLMETHIONINE" + 1/1 "CPD-3141" -> 1/1 "ADENOSYL-HOMO-CYS" + 1/1 "CPD-3521"
"RXN-4884"	1/1 "ENT-COPALYL-DIPHOSPHATE" -> 1/1 "PPI" + 1/1 "CPD-4753"
"RXN-4731"	1/1 "CPD-4609" + 1/1 "UDP-GLUCOSE" -> 1/1 "UDP" + 1/1 "CPD-4610"
"N-ACETYLGLUTPREDUCT-RXN"	1/1 "NADP" + 1/1 "CPD-469" + 1/1 "Pi" <> 1/1 "NADPH" + 1/1 "N-ACETYL-GLUTAMYL-P"
"RXN-8298"	1/1 "CPD-8077" <> 1/1 "CPD-2189"
"RXN-7871"	1/1 "DI-N-ACETYL-BETA-D-GLUCOSAMINYL" + 1/1 "UDP-N-ACETYL-D-GLUCOSAMINE" -> 1/1 "UDP" + 1/1 "TRI-N-ACETYL-BETA-D-GLUCOSAMINYL"
"QUINOLINATE-SYNTHA-RXN"	1/1 "DIHYDROXY-ACETONE-PHOSPHATE" + 1/1 "IMINOASPARTATE" -> 2/1 "WATER" + 1/1 "QUINOLINATE" + 1/1 "Pi"
"RXN4KF-196"	1/1 "CPD4KF-195" <> 1/1 "CPD4KF-33"
"RXN-8310"	1/1 "CPD-8082" <> 1/1 "CPD-8084"
"3-HYDROXYISOBUTYRYL-COA-HYDROLASE-RXN"	1/1 "WATER" + 1/1 "3-HYDROXY-ISOBUTYRYL-COA" -> 1/1 "3-HYDROXY-ISOBUTYRATE" + 1/1 "CO-A"
"RXN66-3"	1/1 "NAD" + 1/1 "WATER" + 1/1 "ACETALD" -> 1/1 "NADH" + 1/1 "ACET"
"RXN-8296"	1/1 "CPD-2188" <> 1/1 "CPD-8075"
"RXN3O-227"	1/1 "NADPH" + 1/1 "572428-ERGOSTATRIENOL" + 1/1 "OXYGEN-MOLECULE" -> 1/1 "57222428-ERGOSTATETRAENOL" + 1/1 "NADP" + 2/1 "WATER"
"RXN-7772"	1/1 "CPD-7078" <> 1/1 "GDP-L-GALACTOSE"
"RXN4KF-198"	1/1 "CPD4KF-195" <> 1/1 "CPD4KF-34"
"FORMATETHFLIG-RXN"	1/1 "THF" + 1/1 "FORMATE" + 1/1 "ATP" -> 1/1 "10-FORMYL-THF" + 1/1 "ADP" + 1/1 "Pi"
"2.4.2.34-RXN"	1/1 "UDP-L-ARABINOSE" + 1/1 "CPD-165" -> 1/1 "UDP" + 1/1 "INDOL-YLACETYL-MYO-INOSITOL-ARABINOSIDE"
"CYCLOEUCALENOL-CYCLOISOMERASE-RXN"	1/1 "CYCLOEUCALENOL" <> 1/1 "OBTUSIFOLIOL"
"RXN-7226"	1/1 "CPD-6641" + 1/1 "CPD-4211" -> 1/1 "CPD-6645" + 1/1 "PPI"
"RXN66-144"	1/1 "CPD-3194" <> 1/1 "4-3-PYRIDYL-BUTANOATE"
"RXN-600"	1/1 "NADPH" + 1/1 "CPD-474" -> 1/1 "NADP" + 1/1 "CPD-590"
"RXN4KF-55"	1/1 "CPD4KF-8" <> 1/1 "CPD4KF-9"
"INOSINE-NUCLEOSIDASE-RXN"	1/1 "WATER" + 1/1 "INOSINE" -> 1/1 "RIBOSE" + 1/1 "HYPOXANTHINE"
"RXN-7663"	1/1 "CHLOROPHYLLIDE-A" + 1/1 "GERANYLGERANYL-PP" <> 1/1 "PPI" + 1/1 "CPD-7005"
"PANTOATE-BETA-ALANINE-LIG-RXN"	1/1 "B-ALANINE" + 1/1 "L-PANTOATE" + 1/1 "ATP" -> 1/1 "PPI" + 1/1 "PANTOTHENATE" + 1/1 "AMP"
"HYDROXYPYRROLINEDEH-RXN"	1/1 "NAD" + 2/1 "WATER" + 1/1 "PYRROLINE-HYDROXY-CARBOXYLATE" -> 1/1 "L-ERYTHRO-4-HYDROXY-GLUTAMATE" + 1/1 "NADH"
"TYROSINE-3-MONOOXYGENASE-RXN"	1/1 "TETRA-H-BIOPTERIN" + 1/1 "TYR" + 1/1 "OXYGEN-MOLECULE" -> 1/1 "CPD-5881" + 1/1 "L-DIHYDROXY-PHENYLALANINE"
"RXN-5109"	1/1 "GERANYL-PP" -> 1/1 "CPD-4889" + 1/1 "PPI"
"RXN-712"	1/1 "CPD-709" <> 1/1 "CPD-710"
"GTP-CYCLOHYDRO-I-RXN"	1/1 "GTP" + 1/1 "WATER" -> 1/1 "DIHYDRONEOPTERIN-P3" + 1/1 "FORMATE"
"PROLINE-MULTI"	1/1 "NADPH" + 1/1 "GLT" + 1/1 "ATP" -> 1/1 "L-GLUTAMATE_GAMMA-SEMIALDEHYDE" + 1/1 "NADP" + 1/1 "ADP" + 1/1 "Pi"
"O-SUCCINYLBENZOATE-COA-SYN-RXN"	1/1 "SUCCINYL-OH-CYCLOHEXADIENE-COOH" -> 1/1 "O-SUCCINYLBENZOATE" + 1/1 "WATER"
"PYRIMSYN3-RXN"	1/1 "AMINO-HYDROXYMETHYL-METHYL-PYR-P" + 1/1 "ATP" -> 1/1 "AMINO-HYDROXYMETHYL-METHYLPYRIMIDINE-PP" + 1/1 "ADP"
"RXN0-363"	1/1 "XANTHOSINE" + 1/1 "WATER" -> 1/1 "XANTHINE" + 1/1 "RIBOSE"
"RXN-7674"	1/1 "CPD-7014" + 1/1 "PHYTYL-PYROPHOSPHATE" -> 1/1 "CHLOROPHYLL-B" + 1/1 "PPI"
"HISTALDEHYD-RXN"	1/1 "NAD" + 1/1 "HISTIDINAL" + 1/1 "WATER" -> 1/1 "HIS" + 1/1 "NADH"
"RXN-5985"	1/1 "CPD-5662" <> 1/1 "BIOTIN"
"SUCCARGDIHYDRO-RXN"	1/1 "CPD-421" + 2/1 "WATER" -> 2/1 "AMMONIA" + 1/1 "CARBON-DIOXIDE" + 1/1 "N2-SUCCINYLORNITHINE"
"RXN66-82"	1/1 "S-ADENOSYLMETHIONINE" + 1/1 "NICOTINE" -> 1/1 "ADENOSYL-HOMO-CYS" + 1/1 "CPD-3183"
"RXN-5163"	1/1 "NADPH" + 1/1 "CPD-4942" -> 1/1 "NADP" + 1/1 "CPD-1909"
"AMINO-CARBOXYMUCONATE-SEMIALDEHYDE-RXN"	1/1 "2-AMINO-3-CARBOXYMUCONATE_SEMIALDEHYDE" -> 1/1 "CARBON-DIOXIDE" + 1/1 "2-AMINOMUCONATE_SEMIALDEHYDE"
"THI-P-SYN-RXN"	1/1 "THZ-P" + 1/1 "AMINO-HYDROXYMETHYL-METHYLPYRIMIDINE-PP" -> 1/1 "THIAMINE-P" + 1/1 "PPI"
"PYRIDOXKIN-RXN"	1/1 "ATP" + 1/1 "PYRIDOXAL" -> 1/1 "PYRIDOXAL_PHOSPHATE" + 1/1 "ADP"
"RXN1F-169"	1/1 "2-KETOGLUTARATE" + 1/1 "CPD1F-96" + 1/1 "OXYGEN-MOLECULE" -> 1/1 "SUC" + 2/1 "CARBON-DIOXIDE" + 1/1 "CPD1F-140"
"RXN-4310"	1/1 "WATER" + 1/1 "CPD-4202" -> 1/1 "CPD-4204" + 1/1 "Pi"
"TYROSINE-AMINOTRANSFERASE-RXN"	1/1 "2-KETOGLUTARATE" + 1/1 "TYR" <> 1/1 "P-HYDROXY-PHENYLPYRUVATE" + 1/1 "GLT"
"ALDOSE1EPIM-RXN"	1/1 "GALACTOSE" <> 1/1 "ALPHA-D-GALACTOSE"
"UDP-NACMURALA-GLU-LIG-RXN"	1/1 "UDP-ACETYLMURAMOYL-ALA" + 1/1 "ATP" + 1/1 "D-GLT" -> 1/1 "UDP-AA-GLUTAMATE" + 1/1 "ADP" + 1/1 "Pi"
"L-LACTATE-DEHYDROGENASE-RXN"	1/1 "NAD" + 1/1 "L-LACTATE" -> 1/1 "PYRUVATE" + 1/1 "NADH"
"RXN-292"	1/1 "2-KETOGLUTARATE" + 1/1 "CPD-6224" + 1/1 "OXYGEN-MOLECULE" -> 1/1 "SUC" + 1/1 "WATER" + 1/1 "CARBON-DIOXIDE" + 1/1 "CPD-632"
"R6-RXN"	1/1 "CPD-17" + 1/1 "OH" -> 1/1 "CPD-19"
"MALEYLACETOACETATE-ISOMERASE-RXN"	1/1 "4-MALEYL-ACETOACETATE" <> 1/1 "4-FUMARYL-ACETOACETATE"
"TOCOPHEROL-O-METHYLTRANSFERASE-RXN"	1/1 "S-ADENOSYLMETHIONINE" + 1/1 "GAMA-TOCOPHEROL" <> 1/1 "ADENOSYL-HOMO-CYS" + 1/1 "ALPHA-TOCOPHEROL"
"R321-RXN"	1/1 "NADH" + 1/1 "PROTON" + 1/1 "CPD-642" + 1/1 "OXYGEN-MOLECULE" -> 1/1 "NAD" + 1/1 "WATER" + 1/1 "CPD-643"
"GPH-RXN"	1/1 "CPD-67" + 1/1 "WATER" -> 1/1 "GLYCOLLATE" + 1/1 "Pi"
"2.7.1.127-RXN"	1/1 "ATP" + 1/1 "inositol_1,4,5-trisphosphate" -> 1/1 "CPD-506" + 1/1 "ADP"
"RXN-1065"	1/1 "910-EPOXY-18-HYDROXYSTEARATE" + 1/1 "WATER" -> 1/1 "91018-TRIHYDROXYSTEARATE"
"3-DEHYDROSPHINGANINE-REDUCTASE-RXN"	1/1 "DIHYDRO-SPHINGOSINE" + 1/1 "NADP" -> 1/1 "NADPH" + 1/1 "DEHYDROSPHINGANINE"
"RXN-2002"	1/1 "WATER" + 1/1 "CINNAMOYL-COA" <> 1/1 "HYDROXYCINNAMOYL-COA"
"DEOXYADENPHOSPHOR-RXN"	1/1 "ADENINE" + 1/1 "DEOXY-RIBOSE-1P" -> 1/1 "DEOXYADENOSINE" + 1/1 "Pi"
"R342-RXN"	1/1 "WATER" + 1/1 "CO+2" + 1/1 "ATP" + 1/1 "CPD-688" -> 1/1 "CPD-689" + 2/1 "PROTON" + 1/1 "ADP" + 1/1 "Pi"
"UDP-NACMURALGLDAPLIG-RXN"	1/1 "MESO-DIAMINOPIMELATE" + 1/1 "UDP-AA-GLUTAMATE" + 1/1 "ATP" -> 1/1 "UDP-AAGM-DIAMINOHEPTANEDIOATE" + 1/1 "ADP" + 1/1 "Pi"
"RXN-7693"	1/1 "CPD-7031" + 1/1 "NADH" -> 1/1 "CPD-7032" + 1/1 "NAD"
"2.4.1.114-RXN"	1/1 "2-COUMARATE" + 1/1 "UDP-GLUCOSE" -> 1/1 "UDP" + 1/1 "CPD-459"
"BETAGALACTOSID-RXN"	1/1 "LACTOSE" + 1/1 "WATER" -> 1/1 "GALACTOSE" + 1/1 "GLC"
"RXN-2945"	1/1 "LEU" + 1/1 "INDOLE_ACETATE_AUXIN" -> 1/1 "INDOLE-3-ACETYL-LEU" + 1/1 "WATER"
"AROMATIC-L-AMINO-ACID-DECARBOXYLASE-RXN"	1/1 "TRP" -> 1/1 "TRYPTAMINE" + 1/1 "CARBON-DIOXIDE"
"PYRUVOXID-RXN"	1/1 "PYRUVATE" + 1/1 "WATER" + 1/1 "UBIQUINONE-8" -> 1/1 "UBIQUINOL-8" + 1/1 "CARBON-DIOXIDE" + 1/1 "ACET"
"RXN-1104"	1/1 "S-ADENOSYLMETHIONINE" + 1/1 "CAFFEATE" -> 1/1 "ADENOSYL-HOMO-CYS" + 1/1 "FERULIC-ACID"
"RXN-4727"	1/1 "CPD-4209" + 1/1 "UDP-GLUCOSE" -> 1/1 "UDP" + 1/1 "CPD-4602"
"4.1.1.45-RXN"	1/1 "2-AMINO-3-3-OXOPROP-2-ENYL-BUT-2-ENEDI" -> 1/1 "CARBON-DIOXIDE" + 1/1 "2-AMINOMUCONATE_SEMIALDEHYDE"
"RXN-4224"	1/1 "CPD-4142" <> 1/1 "CPD-4143"
"RXN4KF-15"	1/1 "CPD4KF-12" <> 1/1 "CPD4KF-2302"
"RXN-2583"	1/1 "NADPH" + 1/1 "OXYGEN-MOLECULE" + 1/1 "4-COUMAROYLQUINATE" -> 1/1 "CAFFEOYLQUINATE" + 1/1 "NADP" + 1/1 "WATER"
"GLYCOLALD-DEHYDROG-RXN"	1/1 "NAD" + 1/1 "WATER" + 1/1 "GLYCOLALDEHYDE" -> 1/1 "NADH" + 1/1 "GLYCOLLATE"
"RXN-34"	1/1 "CANAVANINE" + 1/1 "WATER" -> 1/1 "UREA" + 1/1 "L-CANALINE"
"RXN-8228"	1/1 "CPD-7117" + 1/1 "UDP-GLUCOSE" -> 1/1 "UDP" + 1/1 "CPD-7139"
"2-KETO-ADIPATE-DEHYDROG-RXN"	1/1 "NAD" + 1/1 "2K-ADIPATE" + 1/1 "CO-A" <> 1/1 "NADH" + 1/1 "CARBON-DIOXIDE" + 1/1 "GLUTARYL-COA"
"FORMAMIDASE-RXN"	1/1 "WATER" + 1/1 "FORMAMIDE" -> 1/1 "FORMATE" + 1/1 "AMMONIA"
"RXN-3765"	1/1 "NADPH" + 1/1 "CPD-3628" + 1/1 "OXYGEN-MOLECULE" -> 1/1 "CPD-3629" + 1/1 "NADP" + 1/1 "WATER"
"RXN-2947"	1/1 "GLT" + 1/1 "INDOLE_ACETATE_AUXIN" -> 1/1 "WATER" + 1/1 "INDOLE-3-ACETYL-GLU"
"R62-RXN"	1/1 "4-AMINO-5-IMIDAZOLE_CARBOXYLATE" -> 1/1 "CPD-54" + 1/1 "CARBON-DIOXIDE"
"RXN-8235"	1/1 "CPD-7963" + 1/1 "CAFFEOYL-COA" -> 1/1 "CPD-7965" + 1/1 "CO-A"
"1.5.99.9-RXN"	1/1 "METHYLENETETRAHYDROMETHANOPTERIN" + 1/1 "Factor-420" -> 1/1 "Reduced-Factor-F420" + 1/1 "METHENYLTETRAHYDROMETHANOPTERIN"
"2.4.2.38-RXN"	1/1 "UDP-D-XYLOSE" + 1/1 "N4-N-ACETYL-BETA-D-GLUCOSAMINYL-12" -> 1/1 "UDP" + 1/1 "N4-N-ACETYL-BETA-D-GLUCOSAMINYL-X"
"R542-RXN"	1/1 "NAD" + 1/1 "CPD-863" -> 1/1 "NADH" + 1/1 "CPD-864"
"DTDPGLUCOSEPP-RXN"	1/1 "GLC-1-P" + 1/1 "TTP" -> 1/1 "PPI" + 1/1 "DTDP-D-GLUCOSE"
"GLU6PDEHYDROG-RXN"	1/1 "NADP" + 1/1 "GLC-6-P" -> 1/1 "NADPH" + 1/1 "PROTON" + 1/1 "D-6-P-GLUCONO-DELTA-LACTONE"
"RXN-4730"	1/1 "CPD-4604" + 1/1 "UDP-GLUCOSE" -> 1/1 "UDP" + 1/1 "CPD-4608"
"RXN-8277"	1/1 "CPD-458" + 1/1 "CPD-8046" -> 1/1 "MYO-INOSITOL" + 1/1 "CPD-8047"
"RXN-6201"	1/1 "CPD-5821" -> 1/1 "ALLANTOIN" + 1/1 "CARBON-DIOXIDE"
"RXN-8299"	1/1 "CPD-2189" <> 1/1 "CPD-8078"
"RXN-1126"	1/1 "CAFFEATE" + 1/1 "ATP" + 1/1 "CO-A" -> 1/1 "PPI" + 1/1 "AMP" + 1/1 "CAFFEOYL-COA"
"RXN-1408"	1/1 "INDOLE" + 1/1 "ACET" -> 1/1 "INDOLE_ACETATE_AUXIN"
"RXN4KF-197"	1/1 "CPD4KF-195" <> 1/1 "CPD4KF-36"
"CYTDEAM-RXN"	1/1 "CYTOSINE" + 1/1 "WATER" -> 1/1 "AMMONIA" + 1/1 "URACIL"
"THIAZOLSYN3-RXN"	1/1 "ATP" + 1/1 "THZ" -> 1/1 "THZ-P" + 1/1 "ADP"
"DIHYDROXYISOVALDEHYDRAT-RXN"	1/1 "DIOH-ISOVALERATE" -> 1/1 "WATER" + 1/1 "2-KETO-ISOVALERATE"
"RXN-8317"	1/1 "CPD-8086" <> 1/1 "CPD-8087"
"ADENOSYLHOMOCYSTEINASE-RXN"	1/1 "ADENOSYL-HOMO-CYS" + 1/1 "WATER" <> 1/1 "ADENOSINE" + 1/1 "HOMO-CYS"
"RXN-7700"	1/1 "PHENYLACETALDEHYDE" + 1/1 "NADH" -> 1/1 "NAD" + 1/1 "CPD-7035"
"RXN-5962"	1/1 "NADPH" + 1/1 "CPD-5661" + 1/1 "OXYGEN-MOLECULE" -> 1/1 "CPD1F-119" + 1/1 "NADP" + 1/1 "WATER"
"RXN-8297"	1/1 "CPD-8075" <> 1/1 "CPD-8076"
"PHOSACETYLTRANS-RXN"	1/1 "ACETYL-COA" + 1/1 "Pi" -> 1/1 "ACETYL-P" + 1/1 "CO-A"
"1.1.1.288-RXN"	1/1 "CPD1F-92" + 1/1 "NAD" -> 1/1 "CPD-692" + 1/1 "NADH" + 1/1 "PROTON"
"RXN-8300"	1/1 "CPD-8079" <> 1/1 "CPD-8080"
"ORNCARBAMTRANSFER-RXN"	1/1 "CARBAMOYL-P" + 1/1 "L-ORNITHINE" -> 1/1 "L-CITRULLINE" + 1/1 "Pi"
"THIKIN-RXN"	1/1 "THIAMINE" + 1/1 "ATP" <> 1/1 "THIAMINE-P" + 1/1 "ADP"
"RXN66-185"	1/1 "CPD-3486" + 1/1 "GLY" -> 1/1 "CPD-3487" + 1/1 "WATER"
"RXN-7227"	1/1 "NADPH" + 1/1 "CPD-6645" -> 1/1 "NADP" + 1/1 "KIEVITONE-CPD"
"R63-RXN"	1/1 "WATER" + 1/1 "CPD-60" -> 1/1 "N-FORMIMINO-GLYCINE"
"DHSHIKIMATE-DEHYDRO-RXN"	1/1 "3-DEHYDRO-SHIKIMATE" -> 1/1 "3,4-DIHYDROXYBENZOATE" + 1/1 "WATER"
"L-ASCORBATE-OXIDASE-RXN"	2/1 "ASCORBATE" + 1/1 "OXYGEN-MOLECULE" -> 2/1 "L-DEHYDRO-ASCORBATE" + 2/1 "WATER"
"RXN1F-168"	1/1 "2-KETOGLUTARATE" + 1/1 "CPD-638" + 1/1 "OXYGEN-MOLECULE" -> 1/1 "SUC" + 1/1 "CPD1F-96" + 1/1 "CARBON-DIOXIDE"
"RXN-7782"	2/1 "NADPH" + 1/1 "DIHYDROKAEMPFEROL-CMPD" + 2/1 "OXYGEN-MOLECULE" -> 1/1 "CPD-7087" + 2/1 "NADP" + 2/1 "WATER"
"RXN-6462"	1/1 "CPD-6141" + 1/1 "S-ADENOSYLMETHIONINE" -> 1/1 "CPD-6142" + 1/1 "ADENOSYL-HOMO-CYS"
"RXN-7842"	1/1 "CPD-7137" + 1/1 "CAFFEOYL-COA" -> 1/1 "CO-A" + 1/1 "CPD-7150"
"RXN-7619"	1/1 "NADPH" + 1/1 "CPD-6228" + 1/1 "OXYGEN-MOLECULE" -> 1/1 "NADP" + 1/1 "CARBON-DIOXIDE" + 1/1 "CPD1F-137"
"STEROID-SULFOTRANSFERASE-RXN"	1/1 "PHENOLIC-STEROID" + 1/1 "PAPS" -> 1/1 "STEROID-O-SULFATE" + 1/1 "PAP"
"RXN-8429"	1/1 "FARNESYL-PP" -> 1/1 "PPI" + 1/1 "PROTON" + 1/1 "CPD-8246"
"RXN-8631"	1/1 "FRU1P" -> 1/1 "GLYCERALD" + 1/1 "DIHYDROXY-ACETONE-PHOSPHATE"
"RXN-7589"	1/1 "CPD-6228" + 1/1 "2-KETOGLUTARATE" + 1/1 "OXYGEN-MOLECULE" -> 1/1 "SUC" + 1/1 "CPD-6202" + 1/1 "CARBON-DIOXIDE"
"DIHYDROKAEMPFEROL-4-REDUCTASE-RXN"	1/1 "NADPH" + 1/1 "DIHYDROKAEMPFEROL-CMPD" -> 1/1 "NADP" + 1/1 "LEUCOPELARGONIDIN-CMPD"
"7KAPSYN-RXN"	1/1 "CPD-558" + 1/1 "L-ALPHA-ALANINE" -> 1/1 "CARBON-DIOXIDE" + 1/1 "8-AMINO-7-OXONONANOATE" + 1/1 "CO-A"
"GLUTDEHYD-RXN"	1/1 "WATER" + 1/1 "NADP" + 1/1 "GLT" -> 1/1 "NADPH" + 1/1 "2-KETOGLUTARATE" + 1/1 "AMMONIA"
"RXN-8382"	1/1 "CPD-8186" + 1/1 "CPD-4211" -> 1/1 "PPI" + 1/1 "CPD-8192"
"CYSTEINE-DIOXYGENASE-RXN"	1/1 "CYS" + 1/1 "OXYGEN-MOLECULE" -> 1/1 "3-SULFINOALANINE"
"N-ACETYLDIAMINOPIMELATE-DEACETYLASE-RXN"	1/1 "CPD-1771" + 1/1 "WATER" -> 1/1 "LL-DIAMINOPIMELATE" + 1/1 "ACET"
"GLUTAMINESYN-RXN"	1/1 "AMMONIA" + 1/1 "GLT" + 1/1 "ATP" <> 1/1 "GLN" + 1/1 "ADP" + 1/1 "Pi"
"RXN-8028"	1/1 "CPD1F-115" <> 1/1 "CPD-7414"
"2.1.1.140-RXN"	1/1 "S-ADENOSYLMETHIONINE" + 1/1 "S-COCLAURINE" -> 1/1 "ADENOSYL-HOMO-CYS" + 1/1 "S-N-METHYLCOCLAURINE"
"RXN66-81"	1/1 "NADPH" + 1/1 "OXYGEN-MOLECULE" + 1/1 "NICOTINE" -> 1/1 "CPD-2743" + 1/1 "NADP" + 1/1 "WATER"
"TRYPTOPHAN-2,3-DIOXYGENASE-RXN"	1/1 "TRP" + 1/1 "OXYGEN-MOLECULE" <> 1/1 "N-FORMYLKYNURENINE"
"2.1.1.62-RXN"	1/1 "S-ADENOSYLMETHIONINE" + 1/1 "CPD-8628" -> 1/1 "ADENOSYL-HOMO-CYS" + 1/1 "CPD-8629"
"RXN-774"	1/1 "CPD-712" + 1/1 "OXYGEN-MOLECULE" -> 1/1 "WATER" + 1/1 "CPD-715"
"3-HYDROXYPROPIONATE-DEHYDROGENASE-RXN"	1/1 "3-HYDROXY-PROPIONATE" + 1/1 "NAD" <> 1/1 "NADH" + 1/1 "MALONATE-S-ALD"
"5-METHYLTHIORIBOSE-KINASE-RXN"	1/1 "CPD-560" + 1/1 "ATP" -> 1/1 "CPD-444" + 1/1 "ADP"
"INDOLE-3-ACETALDEHYDE-OXIDASE-RXN"	2/1 "WATER" + 2/1 "INDOLE_ACETALDEHYDE" + 1/1 "OXYGEN-MOLECULE" -> 1/1 "HYDROGEN-PEROXIDE" + 2/1 "INDOLE_ACETATE_AUXIN"
"HOMOGENTISATE-1,2-DIOXYGENASE-RXN"	1/1 "HOMOGENTISATE" + 1/1 "OXYGEN-MOLECULE" <> 1/1 "4-MALEYL-ACETOACETATE"
"GLUCONOLACT-RXN"	1/1 "GLC-D-LACTONE" + 1/1 "WATER" -> 1/1 "GLUCONATE"
"RXN-7677"	1/1 "NADPH" + 1/1 "CPD-7015" + 1/1 "OXYGEN-MOLECULE" -> 1/1 "CPD-7014" + 1/1 "NADP" + 2/1 "WATER"
"GLUTAMATE-N-ACETYLTRANSFERASE-RXN"	1/1 "N-ALPHA-ACETYLORNITHINE" + 1/1 "GLT" <> 1/1 "ACETYL-GLU" + 1/1 "L-ORNITHINE"
"RXN0-4281"	1/1 "NADPH" + 1/1 "METHYL-GLYOXAL" -> 1/1 "ACETOL" + 1/1 "NADP"
"RXN-661"	1/1 "CPD-1001" + 1/1 "NADH" + 1/1 "OXYGEN-MOLECULE" -> 1/1 "CPD-1002" + 1/1 "NAD" + 1/1 "WATER"
"RXN-8572"	1/1 "FARNESYL-PP" -> 1/1 "PPI" + 1/1 "CPD-8762"
"PYRUVFORMLY-RXN"	1/1 "ACETYL-COA" + 1/1 "FORMATE" -> 1/1 "PYRUVATE" + 1/1 "CO-A"
"MANNPISOM-RXN"	1/1 "MANNOSE-6P" <> 1/1 "FRUCTOSE-6P"
"1.1.1.178-RXN"	1/1 "NAD" + 1/1 "2-METHYL-3-HYDROXY-BUTYRYL-COA" -> 1/1 "NADH" + 1/1 "2-METHYL-ACETO-ACETYL-COA"
"RXN-2802"	1/1 "ACETYL-COA" + 2/1 "WATER" -> 1/1 "GLYOX" + 1/1 "CO-A"
"LIPIDADISACCHARIDESYNTH-RXN"	1/1 "OH-MYRISTOYL" + 1/1 "BISOHMYR-GLUCOSAMINYL-1P" -> 1/1 "BISOHMYR-GLC" + 1/1 "UDP"
"RXN-7082"	1/1 "WATER" + 1/1 "CPD-6562" <> 1/1 "GLC" + 1/1 "CPD-6366"
"RXN1F-160"	1/1 "NADPH" + 1/1 "PROTON" + 1/1 "CPD1F-136" + 1/1 "OXYGEN-MOLECULE" -> 1/1 "CPD1F-138" + 1/1 "NADP" + 2/1 "WATER"
"RXN66-282"	1/1 "NADPH" + 1/1 "SQUALENE" + 1/1 "OXYGEN-MOLECULE" -> 1/1 "NADP" + 1/1 "WATER" + 1/1 "EPOXYSQUALENE"
"RXN-3284"	1/1 "2-HYDROXYISOFLAVANONE" -> 1/1 "DAIDZEIN" + 1/1 "WATER"
"DETHIOBIOTIN-SYN-RXN"	1/1 "DIAMINONONANOATE" + 1/1 "CARBON-DIOXIDE" + 1/1 "ATP" -> 1/1 "DETHIOBIOTIN" + 1/1 "ADP" + 1/1 "Pi"
"RXN-8565"	1/1 "GERANYL-PP" -> 1/1 "PPI" + 1/1 "CPD-8756"
"KDO-8PSYNTH-RXN"	1/1 "ARABINOSE-5P" + 1/1 "WATER" + 1/1 "PHOSPHO-ENOL-PYRUVATE" -> 1/1 "KDO-8P" + 1/1 "Pi"
"RXN-974"	1/1 "2-KETOGLUTARATE" + 1/1 "SER" <> 1/1 "GLT" + 1/1 "OH-PYR"
"GST-RXN"	1/1 "GLUTATHIONE" + 1/1 "1-CHLORO-24-DINITROBENZENE" -> 1/1 "HCL" + 1/1 "S-24-DINITROPHENYLGLUTATHIONE"
"2.3.1.167-RXN"	1/1 "ACETYL-COA" + 1/1 "10-DEACETYLBACCATIN-III" -> 1/1 "BACCATIN-III" + 1/1 "CO-A"
"RXN-2946"	1/1 "INDOLE_ACETATE_AUXIN" + 1/1 "L-ASPARTATE" -> 1/1 "INDOLE-3-ACETYL-ASP" + 1/1 "WATER"
"DECAPCISTRANSFER-RXN"	1/1 "delta(3)-isopentenyl-pp" + 1/1 "T-POLY-C-DECAPRENYL-DIPHOSPHATE" -> 1/1 "T-POLY-C-UNDECAPRENYL-DIPHOSPHATE" + 1/1 "PPI"
"CYTIDINEKIN-RXN"	1/1 "GTP" + 1/1 "CYTIDINE" -> 1/1 "GDP" + 1/1 "CMP"
"RXN-1804"	1/1 "1-KESTOTRIOSE" + 1/1 "SUCROSE" -> 1/1 "BIFURCOSE" + 1/1 "GLC"
"RXN3O-680"	1/1 "INOSITOL-PHOSPHATE" + 1/1 "MIPC" -> 1/1 "MIP2C"
"RXN3O-127"	1/1 "NADPH" + 1/1 "ALLYSINE" + 1/1 "GLT" -> 1/1 "NADP" + 1/1 "WATER" + 1/1 "SACCHAROPINE"
"RXN-4144"	2/1 "NADPH" + 1/1 "ALPHA-METHYL-5-ALPHA-ERGOSTA" -> 1/1 "CPD-4081" + 2/1 "NADP"
"ETHANOLAMINE-KINASE-RXN"	1/1 "ETHANOL-AMINE" + 1/1 "ATP" <> 1/1 "PHOSPHORYL-ETHANOLAMINE" + 1/1 "ADP"
"RXN-4724"	1/1 "CPD-332" + 1/1 "UDP-GLUCOSE" -> 1/1 "UDP" + 1/1 "CPD-4615"
"ALANINE-AMINOTRANSFERASE-RXN"	1/1 "2-KETOGLUTARATE" + 1/1 "L-ALPHA-ALANINE" <> 1/1 "PYRUVATE" + 1/1 "GLT"
"RXN-4229"	1/1 "NADPH" + 1/1 "CPD-3945" <> 1/1 "CPD-3946" + 1/1 "NADP"
"RXN66-320"	1/1 "ZYMOSTEROL" <> 1/1 "5-ALPHA-CHOLESTA-724-DIEN-3-BETA-OL"
"DIHYDROFOLATESYNTH-RXN"	1/1 "7,8-dihydropteroate" + 1/1 "GLT" + 1/1 "ATP" -> 1/1 "DIHYDROFOLATE" + 1/1 "ADP" + 1/1 "Pi"
"1.6.5.4-RXN"	2/1 "CPD-318" + 1/1 "NADH" -> 2/1 "ASCORBATE" + 1/1 "NAD"
"3-HYDROXYBENZOATE-4-MONOOXYGENASE-RXN"	1/1 "NADPH" + 1/1 "3-HYDROXYBENZOATE" + 1/1 "OXYGEN-MOLECULE" -> 1/1 "3,4-DIHYDROXYBENZOATE" + 1/1 "NADP" + 1/1 "WATER"
"RXN-5184"	1/1 "N-ACETYL-AAA-SEMIALDEHYDE" + 1/1 "GLT" <> 1/1 "2-KETOGLUTARATE" + 1/1 "N-ACETYL-L-LYSINE"
"RXN-35"	1/1 "NADPH" + 1/1 "L-CANALINE" -> 1/1 "HOMO-SER" + 1/1 "AMMONIA" + 1/1 "NADP"
"GLUTAMATE-SYNTHASE-(FERREDOXIN)-RXN"	2/1 "GLT" + 2/1 "Oxidized-ferredoxins" -> 1/1 "2-KETOGLUTARATE" + 2/1 "Reduced-ferredoxins" + 1/1 "GLN"
"DEOXYINOPHOSPHOR-RXN"	1/1 "DEOXYINOSINE" + 1/1 "Pi" -> 1/1 "DEOXY-RIBOSE-1P" + 1/1 "HYPOXANTHINE"
"R83-RXN"	1/1 "WATER" + 1/1 "2-HYDROXY-3-KETO-5-METHYLTHIO-1-PHOSPHOP" -> 1/1 "CPD-85" + 1/1 "Pi"
"2.7.7.14-RXN"	1/1 "CTP" + 1/1 "PHOSPHORYL-ETHANOLAMINE" -> 1/1 "PPI" + 1/1 "CDP-ETHANOLAMINE"
"RXN-4318"	1/1 "CPD-4208" + 1/1 "WATER" -> 1/1 "CPD-4210" + 1/1 "RIBOSE"
"APIGNAR-RXN"	1/1 "APIGENIN" <> 1/1 "NARINGENIN-CMPD"
"RXN-171"	1/1 "2-KETOGLUTARATE" + 1/1 "CPD1F-134" + 1/1 "OXYGEN-MOLECULE" -> 1/1 "SUC" + 1/1 "CARBON-DIOXIDE" + 1/1 "CPD-482"
"MERCAPYSTRANS-RXN"	1/1 "HCN" + 1/1 "3-MERCAPTO-PYRUVATE" -> 1/1 "PYRUVATE" + 1/1 "HSCN"
"ADENOSINETRIPHOSPHATASE-RXN"	1/1 "ATP" -> 1/1 "Pi" + 1/1 "ADP"
"RXN-1541"	1/1 "NADPH" + 1/1 "NARINGENIN-CMPD" + 1/1 "OXYGEN-MOLECULE" -> 1/1 "NADP" + 1/1 "WATER" + 1/1 "CPD-3161"
"2-AMINOADIPATE-AMINOTRANSFERASE-RXN"	1/1 "2-KETOGLUTARATE" + 1/1 "CPD-468" <> 1/1 "2K-ADIPATE" + 1/1 "GLT"
"3-HYDROXYISOBUTYRATE-DEHYDROGENASE-RXN"	1/1 "NAD" + 1/1 "3-HYDROXY-ISOBUTYRATE" -> 1/1 "CH3-MALONATE-S-ALD" + 1/1 "NADH"
"RXN-4804"	2/1 "NADPH" + 1/1 "CPD-4662" + 1/1 "OXYGEN-MOLECULE" -> 2/1 "NADP" + 1/1 "WATER" + 1/1 "CPD-4661"
"ADENINE-DEAMINASE-RXN"	1/1 "ADENINE" + 1/1 "WATER" -> 1/1 "AMMONIA" + 1/1 "HYPOXANTHINE"
"RXN-4733"	1/1 "CPD-4441" + 1/1 "UDP-GLUCOSE" -> 1/1 "UDP" + 1/1 "CPD-4618"
"THRESYN-RXN"	1/1 "WATER" + 1/1 "O-PHOSPHO-L-HOMOSERINE" -> 1/1 "THR" + 1/1 "Pi"
"RXN-115"	1/1 "2-KETOGLUTARATE" + 1/1 "OXYGEN-MOLECULE" + 1/1 "CPD1F-139" -> 1/1 "SUC" + 1/1 "CARBON-DIOXIDE" + 1/1 "CPD-204"
"RXN-5642"	1/1 "S-ADENOSYLMETHIONINE" + 1/1 "CPD-406" <> 1/1 "ADENOSYL-HOMO-CYS" + 1/1 "CPD-5441"
"4.1.99.4-RXN"	1/1 "WATER" + 1/1 "CPD-68" -> 1/1 "2-OXOBUTANOATE" + 1/1 "AMMONIA"
"RXN-7703"	1/1 "NADPH" + 1/1 "WATER" -> 1/1 "NADH" + 1/1 "Pi"
"RXN-1125"	1/1 "NADPH" + 1/1 "SINAPALDEHYDE" -> 1/1 "NADP" + 1/1 "SINAPYL-ALCOHOL"
"RXN-7877"	1/1 "NADPH" + 1/1 "CPD-4127" + 1/1 "OXYGEN-MOLECULE" -> 1/1 "CPD-7191" + 1/1 "NADP" + 1/1 "WATER"
"RXN-8316"	1/1 "CPD-2183" <> 1/1 "CPD-8086"
"RXN-5961"	1/1 "NADPH" + 1/1 "CPD1F-118" + 1/1 "OXYGEN-MOLECULE" -> 1/1 "WATER" + 1/1 "NADP" + 1/1 "CPD-5661"
"2.7.7.44-RXN"	1/1 "UTP" + 1/1 "CPD-510" <> 1/1 "UDP-GLUCURONATE" + 1/1 "PPI"
"5.5.1.13-RXN"	1/1 "GERANYLGERANYL-PP" <> 1/1 "ENT-COPALYL-DIPHOSPHATE"
"RXN-8294"	1/1 "CPD-2187" <> 1/1 "CPD-8073"
"RXN-4822"	1/1 "N-ACETYL-L-2-AMINO-6-OXO-PIMELATE" + 1/1 "GLT" -> 1/1 "2-KETOGLUTARATE" + 1/1 "CPD-1771"
"RXN-5221"	2/1 "NADPH" + 1/1 "OXYGEN-MOLECULE" + 1/1 "CPD-4942" -> 2/1 "NADP" + 2/1 "WATER" + 1/1 "CPD-4981"
"OROTPDECARB-RXN"	1/1 "OROTIDINE-5-PHOSPHATE" -> 1/1 "UMP" + 1/1 "CARBON-DIOXIDE"
"TREHALOSEPHOSPHA-RXN"	1/1 "WATER" + 1/1 "TREHALOSE-6P" -> 1/1 "TREHALOSE" + 1/1 "Pi"
"HOMOACONITATE-HYDRATASE-RXN"	1/1 "HOMO-I-CIT" -> 1/1 "WATER" + 1/1 "CARBOXYHEXENEDIOATE"
"RXN66-10"	1/1 "NADPH" + 1/1 "LANOSTEROL" -> 1/1 "CPD-8606" + 1/1 "NADP"
"F16ALDOLASE-RXN"	1/1 "FRUCTOSE-16-DIPHOSPHATE" <> 1/1 "DIHYDROXY-ACETONE-PHOSPHATE" + 1/1 "GAP"
"RXN4KF-169"	1/1 "CPD4KF-35" <> 1/1 "CPD4KF-32"
"RXN-7224"	1/1 "CPD-6646" + 1/1 "NADP" -> 1/1 "NADPH" + 1/1 "PROTON" + 1/1 "CPD-6641"
"GLUTATHIONE-SYN-RXN"	1/1 "L-GAMMA-GLUTAMYLCYSTEINE" + 1/1 "GLY" + 1/1 "ATP" -> 1/1 "GLUTATHIONE" + 1/1 "ADP" + 1/1 "Pi"
"RXN-6461"	1/1 "S-ADENOSYLMETHIONINE" + 1/1 "B-ALANINE" -> 1/1 "CPD-6141" + 1/1 "ADENOSYL-HOMO-CYS"
"RXN-5143"	1/1 "GERANYL-PP" -> 1/1 "PPI" + 1/1 "CPD-8768"
"RXN66-146"	1/1 "NADPH" + 1/1 "OXYGEN-MOLECULE" + 1/1 "NICOTINE" -> 1/1 "NADP" + 1/1 "WATER" + 1/1 "CPD-3187"
"2.4.1.121-RXN"	1/1 "INDOLE_ACETATE_AUXIN" + 1/1 "UDP-GLUCOSE" -> 1/1 "UDP" + 1/1 "CPD-1102"
"RXN-7774"	1/1 "2-KETOGLUTARATE" -> 1/1 "SUCC-S-ALD" + 1/1 "CARBON-DIOXIDE"
"(-)-LIMONENE-6-MONOOXYGENASE-RXN"	1/1 "NADPH" + 1/1 "CPD-4886" + 1/1 "PROTON" + 1/1 "OXYGEN-MOLECULE" -> 1/1 "NADP" + 1/1 "WATER" + 1/1 "CPD-260"
"ASPARTASE-RXN"	1/1 "L-ASPARTATE" -> 1/1 "FUM" + 1/1 "AMMONIA"
"RXN-8428"	1/1 "FARNESYL-PP" -> 1/1 "PPI" + 1/1 "PROTON" + 1/1 "CPD-8245"
"1.21.3.1-RXN"	1/1 "N-5S-5-AMINO-5-CARBOXYPENTANOYL-L-CY" + 1/1 "OXYGEN-MOLECULE" -> 2/1 "WATER" + 1/1 "ISOPENICILLIN-N"
"RXN-8383"	1/1 "NADPH" + 1/1 "CPD-8192" + 1/1 "OXYGEN-MOLECULE" -> 1/1 "NADP" + 1/1 "WATER" + 1/1 "CPD-8191"
"RXN-8540"	1/1 "FARNESYL-PP" -> 1/1 "CPD-8701" + 1/1 "PPI"
"ENTMULTI-RXN"	3/1 "SER" + 3/1 "2-3-DIHYDROXYBENZOATE" + 6/1 "ATP" -> 6/1 "PPI" + 1/1 "ENTEROBACTIN" + 6/1 "AMP"
"RXN-7650"	1/1 "NADPH" + 1/1 "NARINGENIN-CMPD" + 1/1 "OXYGEN-MOLECULE" -> 1/1 "NADP" + 2/1 "WATER" + 1/1 "CPD-431"
"GART-RXN"	1/1 "10-FORMYL-THF" + 1/1 "5-PHOSPHO-RIBOSYL-GLYCINEAMIDE" -> 1/1 "THF" + 1/1 "5-P-RIBOSYL-N-FORMYLGLYCINEAMIDE"
"PHENYLALANINE-AMMONIA-LYASE-RXN"	1/1 "PHE" -> 1/1 "AMMONIA" + 1/1 "CPD-674"
"CINNAMOYL-COA-REDUCTASE-RXN"	1/1 "CINNAMALDEHYDE" + 1/1 "NADP" + 1/1 "CO-A" <> 1/1 "NADPH" + 1/1 "CINNAMOYL-COA"
"PYRAMKIN-RXN"	1/1 "PYRIDOXAMINE" + 1/1 "ATP" -> 1/1 "PYRIDOXAMINE-5P" + 1/1 "ADP"
"R8-RXN"	1/1 "ACETYL-COA" + 1/1 "CPD-19" -> 1/1 "CPD-20" + 1/1 "ACET"
"RXN-5161"	1/1 "CPD-1090" + 1/1 "NADP" -> 1/1 "NADPH" + 1/1 "CPD-4941"
"RXN-773"	1/1 "NADPH" + 1/1 "CPD-710" + 1/1 "OXYGEN-MOLECULE" -> 1/1 "CPD-712" + 1/1 "NADP" + 1/1 "WATER"
"HYDROXYMETHYLGLUTARYL-COA-LYASE-RXN"	1/1 "3-HYDROXY-3-METHYL-GLUTARYL-COA" <> 1/1 "ACETYL-COA" + 1/1 "3-KETOBUTYRATE"
"URIDINEKIN-RXN"	1/1 "URIDINE" + 1/1 "ATP" -> 1/1 "UMP" + 1/1 "ADP"
"LACCOA-RXN"	1/1 "PROPIONYL-COA" + 1/1 "D-LACTATE" -> 1/1 "D-LACTOYL-COA" + 1/1 "PROPIONATE"
"DIHYDROPYRIMIDINASE-RXN"	1/1 "WATER" + 1/1 "DI-H-URACIL" <> 1/1 "3-UREIDO-PROPIONATE"
"RXN-7676"	1/1 "NADPH" + 1/1 "CHLOROPHYLLIDE-A" + 1/1 "OXYGEN-MOLECULE" -> 1/1 "NADP" + 1/1 "WATER" + 1/1 "CPD-7015"
"3-DEHYDROQUINATE-DEHYDRATASE-RXN"	1/1 "DEHYDROQUINATE" <> 1/1 "WATER" + 1/1 "3-DEHYDRO-SHIKIMATE"
"ASPCARBTRANS-RXN"	1/1 "CARBAMOYL-P" + 1/1 "L-ASPARTATE" -> 1/1 "CARBAMYUL-L-ASPARTATE" + 1/1 "Pi"
"1.3.1.71-RXN"	1/1 "ERGOSTEROL" + 1/1 "NADP" -> 1/1 "NADPH" + 1/1 "57222428-ERGOSTATETRAENOL" + 1/1 "PROTON"
"RXN-708"	1/1 "CPD-4141" <> 1/1 "CPD-707"
"BADH-RXN"	1/1 "NAD" + 1/1 "WATER" + 1/1 "BETAINE_ALDEHYDE" -> 1/1 "BETAINE" + 1/1 "NADH"
"AICARSYN-RXN"	1/1 "P-RIBOSYL-4-SUCCCARB-AMINOIMIDAZOLE" <> 1/1 "FUM" + 1/1 "AICAR"
"GUANIDINOBUTYRASE-RXN"	1/1 "CPD-592" + 1/1 "WATER" -> 1/1 "UREA" + 1/1 "4-AMINO-BUTYRATE"
"RXN-2761"	1/1 "SOLANYL-PYROPHOSPHATE" + 1/1 "HOMOGENTISATE" -> 1/1 "2-METHYL-6-SOLANYL-14-BENZOQUINONE" + 1/1 "PPI" + 1/1 "CARBON-DIOXIDE"
"URKI-RXN"	1/1 "GTP" + 1/1 "URIDINE" -> 1/1 "GDP" + 1/1 "UMP"
"MEVALONATE-KINASE-RXN"	1/1 "MEVALONATE" + 1/1 "ATP" -> 1/1 "CPD-499" + 1/1 "ADP"
"GLYOHMETRANS-RXN"	1/1 "METHYLENE-THF" + 1/1 "GLY" + 1/1 "WATER" <> 1/1 "THF" + 1/1 "SER"
"RXN-8566"	1/1 "FARNESYL-PP" -> 1/1 "PPI" + 1/1 "CPD-8758"
"HYDROHEX-RXN"	1/1 "13-HYDROPEROXYOCTADECA-911-DIENOATE" -> 1/1 "HEXANAL" + 1/1 "12-OXO-CIS-9-DODECENOATE"
"LEUCPEL-RXN"	1/1 "2-KETOGLUTARATE" + 1/1 "LEUCOPELARGONIDIN-CMPD" + 1/1 "OXYGEN-MOLECULE" -> 1/1 "SUC" + 1/1 "PELARGONIDIN-CMPD" + 1/1 "CARBON-DIOXIDE" + 2/1 "WATER"
"RXN-527"	1/1 "2-KETOGLUTARATE" + 1/1 "CPD-474" + 1/1 "OXYGEN-MOLECULE" -> 1/1 "SUC" + 1/1 "CPD-520" + 1/1 "CARBON-DIOXIDE" + 1/1 "WATER"
"2.3.1.133-RXN"	1/1 "SHIKIMATE" + 1/1 "COUMARYL-COA" -> 1/1 "CPD-412" + 1/1 "CO-A"
"3.1.3.56-RXN"	1/1 "WATER" + 1/1 "inositol_1,4,5-trisphosphate" -> 1/1 "INOSITOL-1,4-BISPHOSPHATE" + 1/1 "Pi"
"R7-RXN"	1/1 "CPD-20" + 1/1 "CO-A" -> 1/1 "ACETYL-COA" + 1/1 "CPD-650"
"RXN-8443"	1/1 "CPD-8259" + 1/1 "ATP" -> 1/1 "NICOTINATE_NUCLEOTIDE" + 1/1 "ADP"
"R11-RXN"	1/1 "BUTYRYL-COA" + 1/1 "ACET" <> 1/1 "ACETYL-COA" + 1/1 "BUTYRIC_ACID"
"DEOXYGLUCONOKIN-RXN"	1/1 "2-DEHYDRO-3-DEOXY-D-GLUCONATE" + 1/1 "ATP" -> 1/1 "2-KETO-3-DEOXY-6-P-GLUCONATE" + 1/1 "ADP"
"CITRULLINASE-RXN"	1/1 "WATER" + 1/1 "L-CITRULLINE" -> 1/1 "AMMONIA" + 1/1 "CARBON-DIOXIDE" + 1/1 "L-ORNITHINE"
"GMP-REDUCT-RXN"	1/1 "AMMONIA" + 1/1 "NADP" + 1/1 "IMP" -> 1/1 "NADPH" + 1/1 "GMP"
"RXN-1106"	1/1 "NADPH" + 1/1 "FERULOYL-COA" -> 1/1 "CONIFERYL-ALDEHYDE" + 1/1 "NADP" + 1/1 "CO-A"
"FGAMSYN-RXN"	1/1 "WATER" + 1/1 "GLN" + 1/1 "ATP" + 1/1 "5-P-RIBOSYL-N-FORMYLGLYCINEAMIDE" <> 1/1 "GLT" + 1/1 "5-PHOSPHORIBOSYL-N-FORMYLGLYCINEAMIDINE" + 1/1 "ADP" + 1/1 "Pi"
"GLYCOLALDREDUCT-RXN"	1/1 "NAD" + 1/1 "GLYCOL" -> 1/1 "GLYCOLALDEHYDE" + 1/1 "NADH"
"RXN66-321"	1/1 "NADPH" + 1/1 "5-ALPHA-CHOLESTA-724-DIEN-3-BETA-OL" -> 1/1 "NADP" + 1/1 "CPD-4186"
"AGMATINE-DEIMINASE-RXN"	1/1 "AGMATHINE" + 1/1 "WATER" <> 1/1 "CPD-597" + 1/1 "AMMONIA"
"RXN-706"	1/1 "EPISTEROL" <> 1/1 "CPD-700"
"RXN-4222"	1/1 "CPD-706" <> 1/1 "CPD-4141"
"RXN-3763"	1/1 "NADPH" + 1/1 "CALYCOSIN" + 1/1 "OXYGEN-MOLECULE" -> 1/1 "NADP" + 2/1 "WATER" + 1/1 "CPD-3628"
"GLYC3PDEHYDROG-RXN"	1/1 "GLYCEROL-3P" + 1/1 "UBIQUINONE-8" <> 1/1 "UBIQUINOL-8" + 1/1 "DIHYDROXY-ACETONE-PHOSPHATE"
"RXN-4317"	1/1 "CPD-4209" + 1/1 "WATER" -> 1/1 "CPD-4210" + 2/1 "PROTON"
"POLYAMINE-OXIDASE-RXN"	1/1 "N1-ACETYLSPERMINE" + 1/1 "WATER" + 1/1 "OXYGEN-MOLECULE" -> 1/1 "HYDROGEN-PEROXIDE" + 1/1 "CPD-568" + 1/1 "3-AMINO-PROPANAL"
"RXN-2561"	1/1 "MPBQ" <> 1/1 "DELTA-TOCOPHEROL"
"5-FORMYL-THF-CYCLO-LIGASE-RXN"	1/1 "5-FORMYL-THF" + 1/1 "ATP" -> 1/1 "5,10-methenyl-thf" + 1/1 "ADP" + 1/1 "Pi"
"TREHALOSE6PSYN-RXN"	1/1 "ALPHA-GLC-6-P" + 1/1 "UDP-GLUCOSE" -> 1/1 "UDP" + 1/1 "TREHALOSE-6P"
"RXN-4725"	1/1 "CPD-332" + 1/1 "UDP-GLUCOSE" -> 1/1 "UDP" + 1/1 "CPD-4616"
"ACETOOHBUTREDUCTOISOM-RXN"	1/1 "NADPH" + 1/1 "2-ACETO-2-HYDROXY-BUTYRATE" -> 1/1 "NADP" + 1/1 "1-KETO-2-METHYLVALERATE"
"ORNITHINE-RACEMASE-RXN"	1/1 "L-ORNITHINE" <> 1/1 "CPD-217"
"RXN-4308"	1/1 "NADPH" + 1/1 "WATER" + 1/1 "CPD-4205" -> 1/1 "CPD-4206" + 1/1 "NADP"
"HYPOXANPRIBOSYLTRAN-RXN"	1/1 "PPI" + 1/1 "IMP" -> 1/1 "PRPP" + 1/1 "HYPOXANTHINE"
"RXN-4732"	1/1 "CPD-4609" + 1/1 "UDP-GLUCOSE" -> 1/1 "UDP" + 1/1 "CPD-4611"
"PRTRANS-RXN"	1/1 "PPI" + 1/1 "N-(5-PHOSPHORIBOSYL)-ANTHRANILATE" <> 1/1 "PRPP" + 1/1 "ANTHRANILATE"
"SAICARSYN-RXN"	1/1 "PHOSPHORIBOSYL-CARBOXY-AMINOIMIDAZOLE" + 1/1 "ATP" + 1/1 "L-ASPARTATE" <> 1/1 "P-RIBOSYL-4-SUCCCARB-AMINOIMIDAZOLE" + 1/1 "ADP" + 1/1 "Pi"
"H2NEOPTERINALDOL-RXN"	1/1 "DIHYDRO-NEO-PTERIN" -> 1/1 "AMINO-OH-HYDROXYMETHYL-DIHYDROPTERIDINE" + 1/1 "GLYCOLALDEHYDE"
"RXN-4803"	2/1 "NADPH" + 1/1 "OXYGEN-MOLECULE" + 1/1 "CPD-4663" -> 2/1 "NADP" + 1/1 "WATER" + 1/1 "CPD-4661"
"SPERMINE-SYNTHASE-RXN"	1/1 "S-ADENOSYLMETHIONINAMINE" + 1/1 "SPERMIDINE" -> 1/1 "5-METHYLTHIOADENOSINE" + 1/1 "SPERMINE"
"RXN-3443"	1/1 "NAD" + 1/1 "WATER" + 1/1 "GAP" -> 1/1 "NADH" + 1/1 "G3P"
"BUTYRATE-KINASE-RXN"	1/1 "BUTYRIC_ACID" + 1/1 "ATP" <> 1/1 "BUTYRYL-P" + 1/1 "ADP"
"RXN-114"	1/1 "2-KETOGLUTARATE" + 1/1 "CPD-236" + 1/1 "OXYGEN-MOLECULE" -> 1/1 "SUC" + 1/1 "CPD-251" + 1/1 "CARBON-DIOXIDE" + 1/1 "WATER"
"RXN-5643"	1/1 "S-ADENOSYLMETHIONINE" + 1/1 "CPD-5441" <> 1/1 "ADENOSYL-HOMO-CYS" + 1/1 "PHOSPHORYL-CHOLINE"
"RXN-5242"	1/1 "NADPH" + 1/1 "ENT-KAUR-16-EN-19-OL" + 1/1 "PROTON" + 1/1 "OXYGEN-MOLECULE" -> 2/1 "WATER" + 1/1 "NADP" + 1/1 "ENT-KAUR-16-EN-19-AL"
"PHOSPHOKETOLASE-RXN"	1/1 "XYLULOSE-5-PHOSPHATE" + 1/1 "Pi" -> 1/1 "ACETYL-P" + 1/1 "WATER" + 1/1 "GAP"
"RXN-7876"	1/1 "NADPH" + 1/1 "CPD-4143" + 1/1 "OXYGEN-MOLECULE" -> 1/1 "NADP" + 1/1 "WATER" + 1/1 "CPD-7190"
"2.5.1.32-RXN"	2/1 "GERANYLGERANYL-PP" -> 1/1 "PPI" + 1/1 "CPD-464"
"RXN-1404"	2/1 "WATER" + 1/1 "INDOLEYL-CPD" -> 1/1 "AMMONIA" + 1/1 "INDOLE_ACETATE_AUXIN"
"RXN-6261"	1/1 "CPD-691" + 1/1 "ATP" + 1/1 "R-1-AMINOPROPAN-2-YL-PHOSPHATE" -> 1/1 "ADENOSYLCOBINAMIDE-P" + 1/1 "ADP" + 1/1 "Pi"
"RXN-113"	1/1 "2-KETOGLUTARATE" + 1/1 "OXYGEN-MOLECULE" + 1/1 "CPD1F-140" -> 1/1 "SUC" + 1/1 "CARBON-DIOXIDE" + 1/1 "CPD-236"
"RXN66-169"	1/1 "NADPH" + 1/1 "CPD-2742" + 1/1 "OXYGEN-MOLECULE" -> 1/1 "NADP" + 1/1 "WATER" + 1/1 "CPD-3188"
"RXN-8302"	1/1 "CPD-2188" <> 1/1 "CPD-8077"
"RXN-3221"	1/1 "CPD-3041" <> 1/1 "CPD-3061"
"PSEUDOURIDYLATE-SYNTHASE-RXN"	1/1 "URACIL" + 1/1 "RIBOSE-5P" -> 1/1 "WATER" + 1/1 "PSEUDOURIDINE-5-P"
"DOPAMINE-BETA-MONOOXYGENASE-RXN"	1/1 "ASCORBATE" + 1/1 "DOPAMINE" + 1/1 "OXYGEN-MOLECULE" -> 1/1 "L-DEHYDRO-ASCORBATE" + 1/1 "NOREPINEPHRINE" + 1/1 "WATER"
"RXN-7225"	1/1 "CPD-6646" + 1/1 "CPD-4211" <> 1/1 "PPI" + 1/1 "KIEVITONE-CPD"
"RXN66-11"	1/1 "NADPH" + 1/1 "CPD-8606" + 1/1 "OXYGEN-MOLECULE" -> 1/1 "NADP" + 1/1 "WATER" + 1/1 "CPD-8607"
"RXN-8094"	1/1 "CPD-7620" + 1/1 "WATER" + 1/1 "OXYGEN-MOLECULE" -> 1/1 "HYDROGEN-PEROXIDE" + 1/1 "CPD-7619"
"STRICTOSIDINE-SYNTHASE-RXN"	1/1 "SECOLOGANIN-CPD" + 1/1 "TRYPTAMINE" -> 1/1 "WATER" + 1/1 "STRICTOSIDINE"
"ALCOHOL-DEHYDROG-RXN"	1/1 "NADH" + 1/1 "ACETALD" -> 1/1 "NAD" + 1/1 "ETOH"
"HYDROPEROXIDE-DEHYDRATASE-RXN"	1/1 "CPD-59" -> 1/1 "EPOXYOCTA-CPD" + 1/1 "WATER"
"PPPGPPHYDRO-RXN"	1/1 "GDP-TP" + 1/1 "WATER" -> 1/1 "GUANOSINE-5DP-3DP" + 1/1 "Pi"
"KETOGAL-DEHYDROXY-RXN"	1/1 "NADP" + 1/1 "CPD-1242" -> 1/1 "NADPH" + 1/1 "GALACTOSE"
"RXN-7775"	1/1 "2-KETOGLUTARATE" + 1/1 "CPD-6994" + 1/1 "OXYGEN-MOLECULE" <> 1/1 "SUC" + 1/1 "CPD-474" + 1/1 "CARBON-DIOXIDE"
"RXN-4307"	1/1 "CPD-4211" + 1/1 "AMP" -> 1/1 "PPI" + 1/1 "CPD-4205"
"BRANCHED-CHAINAMINOTRANSFERVAL-RXN"	1/1 "2-KETOGLUTARATE" + 1/1 "VAL" <> 1/1 "2-KETO-ISOVALERATE" + 1/1 "GLT"
"RXN-6102"	1/1 "THF" + 1/1 "GLT" + 1/1 "ATP" -> 1/1 "CPD-5725" + 1/1 "ADP" + 1/1 "Pi"
"RXN-4621"	1/1 "FAD" + 1/1 "CPD-4209" + 1/1 "WATER" <> 1/1 "ADENINE" + 1/1 "FADH2" + 1/1 "PRENAL"
"GLUCISOM-RXN"	1/1 "GLC" <> 1/1 "FRU"
"RXN-4402"	1/1 "CPD-4283" -> 1/1 "WATER" + 1/1 "CPD-3402"
"RXN-4021"	1/1 "S-ADENOSYLMETHIONINE" + 1/1 "CYCLOARTENOL" -> 1/1 "CPD-696" + 1/1 "ADENOSYL-HOMO-CYS"
"2.4.1.156-RXN"	1/1 "CPD-165" + 1/1 "UDP-GALACTOSE" -> 1/1 "UDP" + 1/1 "5-O-INDOL-3-YLACETYL-MYO-ETCETERA"
"5.3.1.23-RXN"	1/1 "CPD-444" <> 1/1 "CPD-1063"
"RXN-5501"	1/1 "S-ADENOSYLMETHIONINE" + 1/1 "CPD-3161" -> 1/1 "ADENOSYL-HOMO-CYS" + 1/1 "CPD-5421"
"RXN-8541"	1/1 "FARNESYL-PP" -> 1/1 "CPD-8730" + 1/1 "PPI"
"SHCHCSYNTH-RXN"	1/1 "ISOCHORISMATE" + 1/1 "SUCCINATE-SEMIALDEHYDE-THIAMINE-PPI" -> 1/1 "PYRUVATE" + 1/1 "THIAMINE-PYROPHOSPHATE" + 1/1 "SUCCINYL-OH-CYCLOHEXADIENE-COOH"
"RXN-7615"	1/1 "CPD-6972" -> 1/1 "DIHYDROXYNAPHTHOATE" + 1/1 "CO-A"
"ERYTHRON4PDEHYDROG-RXN"	1/1 "NAD" + 1/1 "ERYTHRONATE-4P" -> 1/1 "NADH" + 1/1 "PROTON" + 1/1 "3OH-4P-OH-ALPHA-KETOBUTYRATE"
"RXN-5142"	1/1 "GERANYL-PP" -> 1/1 "CPD-4921" + 1/1 "PPI"
"XYLULOKIN-RXN"	1/1 "D-XYLULOSE" + 1/1 "ATP" -> 1/1 "XYLULOSE-5-PHOSPHATE" + 1/1 "ADP"
"RXN-7657"	1/1 "NADH" + 1/1 "CPD-7000" -> 1/1 "NAD" + 1/1 "ISOBUTANOL"
"RXN-8089"	1/1 "CINNAMALDEHYDE" + 1/1 "WATER" + 1/1 "OXYGEN-MOLECULE" <> 1/1 "HYDROGEN-PEROXIDE" + 1/1 "CPD-674"
"RXN1F-155"	1/1 "CPD1F-133" <> 1/1 "CPD1F-135"
"ARGINASE-RXN"	1/1 "ARG" + 1/1 "WATER" -> 1/1 "UREA" + 1/1 "L-ORNITHINE"
"RXN-8038"	1/1 "NEUROSPORENE" <> 1/1 "CPD-7419"
"ACETYL-COA-CARBOXYLTRANSFER-RXN"	1/1 "ACETYL-COA" + 1/1 "HCO3" + 1/1 "PROTON" + 1/1 "ATP" -> 1/1 "MALONYL-COA" + 1/1 "ADP" + 1/1 "Pi"
"XMPXAN-RXN"	1/1 "XANTHOSINE-5-PHOSPHATE" + 1/1 "WATER" -> 1/1 "XANTHOSINE" + 1/1 "Pi"
"RXN-8036"	1/1 "WATER" + 1/1 "CPD-7417" -> 1/1 "CPD-7418" + 1/1 "GLC"
"SUCROSE-PHOSPHATASE-RXN"	1/1 "SUCROSE-6P" + 1/1 "WATER" -> 1/1 "SUCROSE" + 1/1 "Pi"
"RXN-3601"	1/1 "NADPH" + 1/1 "CPD-3401" + 1/1 "PROTON" -> 1/1 "NADP" + 1/1 "CPD-3441"
"H2PTEROATESYNTH-RXN"	1/1 "DIHYDROPTERIN-CH2OH-PP" + 1/1 "P-AMINO-BENZOATE" -> 1/1 "PPI" + 1/1 "7,8-dihydropteroate"
"CYCLOARTENOL-SYNTHASE-RXN"	1/1 "EPOXYSQUALENE" <> 1/1 "CYCLOARTENOL"
"RXN-663"	1/1 "NAD" + 1/1 "WATER" + 1/1 "CPD-1003" -> 1/1 "NADH" + 1/1 "CPD-1004"
"12-OXOPHYTODIENOATE-REDUCTASE-RXN"	1/1 "NADP" + 1/1 "CPD-730" -> 1/1 "NADPH" + 1/1 "CPD-729"
"RXN4KF-54"	1/1 "CPD4KF-3" <> 1/1 "CPD4KF-8"
"RXN-8295"	1/1 "CPD-8073" <> 1/1 "CPD-8074"
"3-ISOPROPYLMALDEHYDROG-RXN"	1/1 "NAD" + 1/1 "2-D-THREO-HYDROXY-3-CARBOXY-ISOCAPROATE" <> 1/1 "CPD-7100" + 1/1 "NADH" + 1/1 "PROTON"
"RXN-7567"	1/1 "WATER" + 1/1 "INDOLEYL-CPD" -> 1/1 "CPD-237"
"1.14.13.78-RXN"	1/1 "NADPH" + 1/1 "CPD1F-128" + 1/1 "OXYGEN-MOLECULE" -> 1/1 "ENT-KAUR-16-EN-19-OL" + 1/1 "NADP" + 1/1 "WATER"
"ACETONE-CYANHYDRIN-LYASE-RXN"	1/1 "2-HYDROXY-2-METHYLPROPANENITRILE" -> 1/1 "HCN" + 1/1 "ACETONE"
"SPERMIDINESYN-RXN"	1/1 "PUTRESCINE" + 1/1 "S-ADENOSYLMETHIONINAMINE" -> 1/1 "5-METHYLTHIOADENOSINE" + 1/1 "SPERMIDINE"
"R546-RXN"	1/1 "NADPH" + 1/1 "CPD-867" + 1/1 "OXYGEN-MOLECULE" -> 1/1 "CPD-868" + 1/1 "NADP" + 1/1 "WATER"
"RXN-2762"	1/1 "2-METHYL-6-SOLANYL-14-BENZOQUINONE" + 1/1 "S-ADENOSYLMETHIONINE" -> 1/1 "ADENOSYL-HOMO-CYS" + 1/1 "PLASTOQUINONE-9"
"RXN-7569"	1/1 "S-ADENOSYLMETHIONINE" + 1/1 "CPD-6947" -> 1/1 "ADENOSYL-HOMO-CYS" + 1/1 "2-METHYL-3-PHYTYL-14-NAPHTHOQUINONE"
"PRAISOM-RXN"	1/1 "N-(5-PHOSPHORIBOSYL)-ANTHRANILATE" <> 1/1 "CARBOXYPHENYLAMINO-DEOXYRIBULOSE-P"
"RXN3O-145"	1/1 "NADPH" + 1/1 "44-DIMETHYL-CHOLESTA-812-24-TRIENOL" -> 1/1 "NADP" + 1/1 "44-DIMETHYL-824-CHOLESTADIENOL"
"COBINPGUANYLYLTRANS-RXN"	1/1 "GTP" + 1/1 "ADENOSYLCOBINAMIDE-P" -> 1/1 "PPI" + 1/1 "ADENOSYLCOBINAMIDE-GDP"
"HYPXPRIBOSYLTRAN-RXN"	1/1 "PRPP" + 1/1 "HYPOXANTHINE" -> 1/1 "PPI" + 1/1 "IMP"
"DCTP-DEAM-RXN"	1/1 "WATER" + 1/1 "DCTP" -> 1/1 "DUTP" + 1/1 "AMMONIA"
"RXN-8442"	1/1 "NIACINE" + 1/1 "D-RIBULOSE-1-P" -> 1/1 "CPD-8259" + 1/1 "Pi"
"F16BDEPHOS-RXN"	1/1 "WATER" + 1/1 "FRUCTOSE-16-DIPHOSPHATE" -> 1/1 "FRUCTOSE-6P" + 1/1 "Pi"
"RXN-8550"	1/1 "FARNESYL-PP" -> 1/1 "CPD-8738" + 1/1 "PPI"
"FORMATEDEHYDROG-RXN"	1/1 "VITAMIN_K_{2}" + 1/1 "FORMATE" -> 1/1 "REDUCED-MENAQUINONE" + 1/1 "CARBON-DIOXIDE"
"SUCCGLU-SEMIALDEHYDE-SUCCGLU-RXN"	1/1 "CPD-822" + 1/1 "NAD" + 1/1 "WATER" -> 1/1 "NADH" + 1/1 "N2-SUCCINYLGLUTAMATE"
"RXN-2141"	1/1 "ALPHA-MALTOSE" + 1/1 "WATER" <> 2/1 "ALPHA-GLUCOSE"
"RXN-4221"	1/1 "CPD-4127" <> 1/1 "CPD-4142"
"RXN-707"	2/1 "NADPH" + 1/1 "CPD-700" -> 1/1 "CPD-706" + 2/1 "NADP"
"RXN-2007"	1/1 "NADPH" + 1/1 "BENZOATE" + 1/1 "OXYGEN-MOLECULE" -> 1/1 "CPD-110" + 1/1 "NADP" + 1/1 "WATER"
"D-PPENTOMUT-RXN"	1/1 "DEOXY-RIBOSE-1P" <> 1/1 "DEOXY-RIBOSE-5P"
"RXN-7811"	1/1 "CPD-4211" + 1/1 "3-METHYL-1-246-TRIHYDROXYPHENYLBUTAN" -> 1/1 "PPI" + 1/1 "CPD-7109"
"CHOLINE-KINASE-RXN"	1/1 "ATP" + 1/1 "CHOLINE" -> 1/1 "PHOSPHORYL-CHOLINE" + 1/1 "ADP"
"RXN-3762"	1/1 "NADPH" + 1/1 "FORMONONETIN" + 1/1 "OXYGEN-MOLECULE" -> 1/1 "NADP" + 1/1 "WATER" + 1/1 "CALYCOSIN"
"ACETYL-COA-ACETYLTRANSFER-RXN"	2/1 "ACETYL-COA" -> 1/1 "ACETOACETYL-COA" + 1/1 "CO-A"
"RXN-4316"	1/1 "WATER" + 1/1 "CPD-4207" -> 1/1 "CPD-4208" + 2/1 "PROTON"
"RXN4KF-213"	1/1 "CPD4KF-186" <> 1/1 "CPD4KF-195"
"RXN-8353"	1/1 "CPD-4141" <> 1/1 "CPD-8134"
"RXN-8074"	1/1 "CPD1F-135" <> 1/1 "CPD-7424"
"2.7.9.3-RXN"	1/1 "CPD-678" + 1/1 "WATER" + 1/1 "ATP" -> 1/1 "SEPO3" + 1/1 "AMP" + 1/1 "Pi"
"RXN-4722"	1/1 "CPD-4210" + 1/1 "UDP-GLUCOSE" -> 1/1 "UDP" + 1/1 "CPD-4613"
"UTPHEXPURIDYLYLTRANS-RXN"	1/1 "UTP" + 1/1 "GALACTOSE-1P" <> 1/1 "PPI" + 1/1 "UDP-GALACTOSE"
"BRANCHED-CHAINAMINOTRANSFERLEU-RXN"	1/1 "2-KETOGLUTARATE" + 1/1 "LEU" <> 1/1 "2K-4CH3-PENTANOATE" + 1/1 "GLT"
"RXN-6544"	1/1 "2-KETOGLUTARATE" + 1/1 "CPD1F-95" + 1/1 "OXYGEN-MOLECULE" -> 1/1 "SUC" + 1/1 "CPD-6228" + 1/1 "CARBON-DIOXIDE"
"RXN26F-6"	1/1 "WATER" + 1/1 "CPD-4205" -> 1/1 "CPD-4209" + 1/1 "RIBOSE-5P"
"RXN-4309"	1/1 "CPD-4201" + 1/1 "WATER" -> 1/1 "CPD-4203" + 1/1 "Pi"
"CYSSYNMULTI-RXN"	1/1 "ACETYL-COA" + 1/1 "SER" + 1/1 "HS" -> 1/1 "CYS" + 1/1 "CO-A" + 1/1 "ACET"
"RXN-8281"	1/1 "4-METHYL-MYO-INOSITOL" + 1/1 "CPD-458" -> 1/1 "MYO-INOSITOL" + 1/1 "CPD-8058"
"RXN-4735"	1/1 "CPD-4441" + 1/1 "UDP-GLUCOSE" -> 1/1 "UDP" + 1/1 "CPD-4620"
"RXN-4802"	2/1 "NADPH" + 1/1 "CPD-4664" + 1/1 "OXYGEN-MOLECULE" -> 1/1 "WATER" + 2/1 "NADP" + 1/1 "CPD-4662"
"AMPSYN-RXN"	1/1 "ADENYLOSUCC" -> 1/1 "FUM" + 1/1 "AMP"
"N-ACETYLTRANSFER-RXN"	1/1 "ACETYL-COA" + 1/1 "GLT" -> 1/1 "ACETYL-GLU" + 1/1 "CO-A"
"RXN-7875"	1/1 "NADPH" + 1/1 "CHOLESTEROL" + 1/1 "OXYGEN-MOLECULE" -> 1/1 "NADP" + 1/1 "WATER" + 1/1 "CPD-7189"
"RXN-8363"	1/1 "CPD-8160" <> 1/1 "CPD-8161"
"PABASYN-RXN"	1/1 "GLN" + 1/1 "CHORISMATE" -> 1/1 "4-AMINO-4-DEOXYCHORISMATE" + 1/1 "GLT"
"RXN-8314"	1/1 "CPD-8083" <> 1/1 "CPD-8081"
"2.1.1.86-RXN"	1/1 "CoM" + 1/1 "METHYL-THMPT" -> 1/1 "Me-CoM" + 1/1 "THMPT"
"RXN-8292"	1/1 "5-O-METHYL-MYO-INOSITOL" + 1/1 "CPD-458" -> 1/1 "CPD-8071" + 1/1 "MYO-INOSITOL"
"ACETOLACTREDUCTOISOM-RXN"	1/1 "NADPH" + 1/1 "2-ACETO-LACTATE" + 1/1 "PROTON" <> 1/1 "DIOH-ISOVALERATE" + 1/1 "NADP"
"RXN66-12"	1/1 "NADPH" + 1/1 "CPD-8607" + 1/1 "OXYGEN-MOLECULE" -> 1/1 "CPD-8608" + 1/1 "NADP" + 2/1 "WATER"
"RXN-1405"	1/1 "NADPH" + 1/1 "TRYPTAMINE" + 1/1 "OXYGEN-MOLECULE" -> 1/1 "NADP" + 1/1 "WATER" + 1/1 "N-HYDROXYL-TRYPTAMINE"
"PREPHENATEDEHYDRAT-RXN"	1/1 "PREPHENATE" -> 1/1 "PHENYL-PYRUVATE" + 1/1 "WATER" + 1/1 "CARBON-DIOXIDE"
"RXN-1142"	1/1 "NADPH" + 1/1 "CONIFERYL-ALDEHYDE" + 1/1 "OXYGEN-MOLECULE" -> 1/1 "NADP" + 1/1 "WATER" + 1/1 "5-HYDROXY-CONIFERALDEHYDE"
"HISTOLDEHYD-RXN"	1/1 "NAD" + 1/1 "HISTIDINOL" -> 1/1 "NADH" + 1/1 "HISTIDINAL"
"RXN-4423"	1/1 "CPD-4284" <> 1/1 "CPD-4285"
"RXN4KF-168"	1/1 "CPD4KF-35" <> 1/1 "CPD4KF-34"
"RXN-1349"	1/1 "12-OXO-CIS-9-DODECENOATE" <> 1/1 "12-OXO-TRANS-10-DODECENOATE"
"RXN-8352"	1/1 "CPD-8134" + 1/1 "NADP" -> 1/1 "NADPH" + 1/1 "CPD-4161"
"RXN-5185"	1/1 "WATER" + 1/1 "N-ACETYL-L-LYSINE" -> 1/1 "LYS" + 1/1 "ACET"
"RXN4KF-20"	1/1 "CPD4KF-57" <> 1/1 "CPD4KF-12"
"TETHYDPICSUCC-RXN"	1/1 "SUC-COA" + 1/1 "DELTA{1}-PIPERIDEINE-2-6-DICARBOXYLATE" + 1/1 "WATER" -> 1/1 "N-SUCCINYL-2-AMINO-6-KETOPIMELATE" + 1/1 "CO-A"
"3.6.1.17-RXN"	1/1 "WATER" + 1/1 "CPD-609" -> 1/1 "GTP" + 1/1 "GMP"
"RXN-8303"	1/1 "CPD-8077" <> 1/1 "CPD-8079"
"CITSYN-RXN"	1/1 "ACETYL-COA" + 1/1 "WATER" + 1/1 "OXALACETIC_ACID" -> 1/1 "CIT" + 1/1 "CO-A"
"RXN-4343"	1/1 "CPD-3441" <> 1/1 "CPD-4281"
"RXN-1347"	1/1 "CIS-3-HEXENAL" <> 1/1 "CIS-3-HEXENOL"
"R311-RXN"	1/1 "WATER" + 1/1 "ACRYLAMIDE" <> 1/1 "AMMONIA" + 1/1 "PROTON" + 1/1 "ACRYLATE"
"RXN66-164"	1/1 "CPD-2751" <> 1/1 "CPD-3191"
"NICOTINAMID-RXN"	1/1 "WATER" + 1/1 "NIACINAMIDE" -> 1/1 "NIACINE" + 1/1 "AMMONIA"
"2.5.1.19-RXN"	1/1 "SHIKIMATE-5P" + 1/1 "PHOSPHO-ENOL-PYRUVATE" -> 1/1 "3-ENOLPYRUVYL-SHIKIMATE-5P" + 1/1 "Pi"
"HYDROXYPRODEHYDROG-RXN"	2/1 "L-4-HYDROXY-PROLINE" + 1/1 "OXYGEN-MOLECULE" -> 2/1 "PYRROLINE-HYDROXY-CARBOXYLATE" + 2/1 "WATER"
"RXN3O-1380"	1/1 "NADPH" + 1/1 "DIHYDRO-SPHINGOSINE" + 1/1 "OXYGEN-MOLECULE" -> 1/1 "WATER" + 1/1 "NADP" + 1/1 "PHYTOSPINGOSINE"
"RXN1F-28"	1/1 "S-ADENOSYLMETHIONINE" + 1/1 "CPD-734" -> 1/1 "ADENOSYL-HOMO-CYS" + 1/1 "CPD1F-2"
"1.1.1.34-RXN"	2/1 "NADP" + 1/1 "MEVALONATE" + 1/1 "CO-A" -> 2/1 "NADPH" + 1/1 "3-HYDROXY-3-METHYL-GLUTARYL-COA"
"RXN-5471"	1/1 "CPD-166" + 1/1 "CPD-5169" -> 1/1 "CPD-5170" + 1/1 "DOLICHOLP"
"RXN-8042"	1/1 "CPD-7496" <> 1/1 "CPD1F-114"
"ADENYLOSUCCINATE-SYNTHASE-RXN"	1/1 "GTP" + 1/1 "IMP" + 1/1 "L-ASPARTATE" -> 1/1 "GDP" + 1/1 "ADENYLOSUCC" + 1/1 "Pi"
"RXN-7614"	1/1 "O-SUCCINYLBENZOATE" + 1/1 "ATP" + 1/1 "CO-A" -> 1/1 "PPI" + 1/1 "CPD-6972" + 1/1 "AMP"
"RXN-7741"	1/1 "Reduced-ferredoxins" + 2/1 "PROTON" + 1/1 "CPD-7063" <> 1/1 "Oxidized-ferredoxins" + 1/1 "CPD-7064"
"RXN-5107"	1/1 "GERANYL-PP" -> 1/1 "PPI" + 1/1 "CPD-4891"
"RXN-5462"	1/1 "ALPHA-D-MANNOSYLCHITOBIO" + 1/1 "GDP-MANNOSE" -> 1/1 "GDP" + 1/1 "CPD-5161"
"RXN-8088"	1/1 "BENZALDEHYDE" + 1/1 "WATER" + 1/1 "OXYGEN-MOLECULE" -> 1/1 "HYDROGEN-PEROXIDE" + 1/1 "BENZOATE"
"LANOSTEROL-SYNTHASE-RXN"	1/1 "EPOXYSQUALENE" <> 1/1 "LANOSTEROL"
"5.4.4.2-RXN"	1/1 "CHORISMATE" <> 1/1 "ISOCHORISMATE"
"RXN-7656"	1/1 "CPD-6997" -> 1/1 "WATER" + 1/1 "CPD-6998"
"LACTOYL-COA-DEHYDRATASE-RXN"	1/1 "D-LACTOYL-COA" -> 1/1 "WATER" + 1/1 "ACRYLYL-COA"
"HOMOCITRATE-SYNTHASE-RXN"	1/1 "ACETYL-COA" + 1/1 "2-KETOGLUTARATE" + 1/1 "WATER" -> 1/1 "HOMO-CIT" + 1/1 "CO-A"
"RXN-7609"	1/1 "GMP" + 1/1 "WATER" -> 1/1 "GUANOSINE" + 1/1 "Pi"
"RXN-6401"	1/1 "PANTOYL-LACTONE" + 1/1 "B-ALANINE" -> 1/1 "PANTOTHENATE"
"PROTOCHLOROPHYLLIDE-REDUCTASE-RXN"	1/1 "CHLOROPHYLLIDE-A" + 1/1 "NADP" -> 1/1 "NADPH" + 1/1 "MONO-VINYL-PROTOCHLOROPHYLLIDE-A"
"RXN-662"	1/1 "CPD-1002" + 1/1 "NAD" -> 1/1 "NADH" + 1/1 "CPD-1003"
"RXN-5444"	1/1 "3-INDOLEGLYOXAL" + 1/1 "NADH" + 1/1 "PROTON" -> 1/1 "NAD" + 1/1 "INDOLE-3-KETOL"
"RXN-8037"	1/1 "CPD-7418" -> 1/1 "WATER" + 1/1 "COUMARIN"
"DUTP-PYROP-RXN"	1/1 "DUTP" + 1/1 "WATER" -> 1/1 "DUMP" + 1/1 "PPI"
"2.3.1.72-RXN"	1/1 "MYO-INOSITOL" + 1/1 "CPD-1102" -> 1/1 "CPD-165" + 1/1 "GLC"
"RXN66-147"	1/1 "CPD-3187" <> 1/1 "CPD-3189"
"IMP-DEHYDROG-RXN"	1/1 "NAD" + 1/1 "WATER" + 1/1 "IMP" -> 1/1 "XANTHOSINE-5-PHOSPHATE" + 1/1 "NADH"
"RXN-1484"	1/1 "NADPH" + 1/1 "CPD-590" -> 1/1 "CPD-1961" + 1/1 "NADP" + 1/1 "WATER"
"RXN-7689"	1/1 "S-ADENOSYLMETHIONINE" + 1/1 "CPD-6991" -> 1/1 "ADENOSYL-HOMO-CYS" + 1/1 "CPD-7028"
"RXN1F-163"	1/1 "2-KETOGLUTARATE" + 1/1 "OXYGEN-MOLECULE" + 1/1 "CPD1F-97" -> 1/1 "SUC" + 1/1 "CPD1F-120" + 1/1 "CARBON-DIOXIDE" + 1/1 "WATER"
"RXN-7421"	1/1 "S-ADENOSYLMETHIONINE" + 1/1 "OLEATE-CPD" -> 1/1 "ADENOSYL-HOMO-CYS" + 1/1 "DIHYDROSTERCULIC-ACID"
"RXN4KF-57"	1/1 "CPD4KF-57" <> 1/1 "CPD4KF-2304"
"S-ADENMETSYN-RXN"	1/1 "WATER" + 1/1 "ATP" + 1/1 "MET" -> 1/1 "S-ADENOSYLMETHIONINE" + 1/1 "PPI" + 1/1 "Pi"
"RXN-1143"	1/1 "S-ADENOSYLMETHIONINE" + 1/1 "5-HYDROXY-CONIFERALDEHYDE" -> 1/1 "ADENOSYL-HOMO-CYS" + 1/1 "SINAPALDEHYDE"
"2.4.1.141-RXN"	1/1 "CPD-190" + 1/1 "UDP-N-ACETYL-D-GLUCOSAMINE" -> 1/1 "NN-DIACETYLCHITOBIOSYLDIPHOSPHODOLICHO" + 1/1 "UDP"
"ASPARTATEKIN-RXN"	1/1 "ATP" + 1/1 "L-ASPARTATE" -> 1/1 "L-BETA-ASPARTYL-P" + 1/1 "ADP"
"HISTIDINE-DECARBOXYLASE-RXN"	1/1 "HIS" -> 1/1 "CARBON-DIOXIDE" + 1/1 "HISTAMINE"
"FABAUNSATDEHYDR-RXN"	1/1 "BETA-HYDROXYDECANOYL-ACP" -> 1/1 "WATER" + 1/1 "TRANS-D2-DECENOYL-ACP"
"MYO-INOSITOL-1-PHOSPHATE-SYNTHASE-RXN"	1/1 "GLC-6-P" <> 1/1 "1-L-MYO-INOSITOL-1-P"
"TROPINONE-REDUCTASE-RXN"	1/1 "PSEUDOTROPINE" + 1/1 "NADP" -> 1/1 "NADPH" + 1/1 "TROPINONE"
"AMP-DEPHOSPHORYLATION-RXN"	1/1 "WATER" + 1/1 "AMP" -> 1/1 "ADENOSINE" + 1/1 "Pi"
"RXN-7568"	1/1 "DIHYDROXYNAPHTHOATE" + 1/1 "PHYTYL-PYROPHOSPHATE" -> 1/1 "PPI" + 1/1 "CARBON-DIOXIDE" + 1/1 "CPD-6947"
"2.1.1.69-RXN"	1/1 "S-ADENOSYLMETHIONINE" + 1/1 "BERGAPTOL" -> 1/1 "ADENOSYL-HOMO-CYS" + 1/1 "5-METHOXYFURANOCOUMARIN"
"LACTALDDEHYDROG-RXN"	1/1 "NAD" + 1/1 "WATER" + 1/1 "LACTALD" -> 1/1 "NADH" + 1/1 "L-LACTATE"
"RXN-525"	1/1 "NADPH" + 1/1 "DIHYDROKAEMPFEROL-CMPD" + 1/1 "OXYGEN-MOLECULE" <> 1/1 "CPD-474" + 1/1 "NADP" + 1/1 "WATER"
"2-DEHYDROPANTOATE-REDUCT-RXN"	1/1 "NADP" + 1/1 "L-PANTOATE" -> 1/1 "NADPH" + 1/1 "2-DEHYDROPANTOATE"
"RXN-7921"	1/1 "NADPH" + 1/1 "CPD-6994" + 1/1 "OXYGEN-MOLECULE" -> 1/1 "CPD-7214" + 1/1 "NADP" + 1/1 "WATER"
"SUCROSE-1F-FRUCTOSYLTRANSFERASE-RXN"	2/1 "SUCROSE" -> 1/1 "GLC" + 1/1 "F-BETA-D-FRUCTOSYLSUCROSE"
"RXN-8441"	1/1 "WATER" + 1/1 "NICOTINAMIDE_RIBOSE" -> 1/1 "NIACINAMIDE" + 1/1 "RIBOSE"
"RXN-6423"	1/1 "4-AMINO-BUTYRALDEHYDE" -> 1/1 "CPD-6124" + 1/1 "WATER"
"AMP-NUCLEOSID-RXN"	1/1 "WATER" + 1/1 "AMP" -> 1/1 "ADENINE" + 1/1 "RIBOSE-5P"
"RXN-4641"	1/1 "FAD" + 1/1 "WATER" + 1/1 "CPD-4207" <> 1/1 "FADH2" + 1/1 "PRENAL" + 1/1 "ADENOSINE"
"CMPKI-RXN"	1/1 "CMP" + 1/1 "ATP" <> 1/1 "CDP" + 1/1 "ADP"
"PNPOXI-RXN"	1/1 "OXYGEN-MOLECULE" + 1/1 "PYRIDOXINE-5P" -> 1/1 "HYDROGEN-PEROXIDE" + 1/1 "PYRIDOXAL_PHOSPHATE"
"D-RIBULOKIN-RXN"	1/1 "ATP" + 1/1 "RIBULOSE" -> 1/1 "RIBULOSE-5P" + 1/1 "ADP"
"RXN-7985"	1/1 "ASCORBATE" + 1/1 "CPD1F-131" -> 1/1 "CPD1F-130" + 1/1 "L-DEHYDRO-ASCORBATE" + 1/1 "WATER"
"RXN-2006"	1/1 "OXOCINNAMOYL-COA" + 1/1 "CO-A" <> 1/1 "ACETYL-COA" + 1/1 "BENZOYLCOA"
"4-HYDROXYPHENYLPYRUVATE-DIOXYGENASE-RXN"	1/1 "P-HYDROXY-PHENYLPYRUVATE" + 1/1 "OXYGEN-MOLECULE" <> 1/1 "CARBON-DIOXIDE" + 1/1 "HOMOGENTISATE"
"2.4.1.82-RXN"	1/1 "CPD-458" + 1/1 "SUCROSE" -> 1/1 "MYO-INOSITOL" + 1/1 "CPD-1099"
"AICARTRANSFORM-RXN"	1/1 "10-FORMYL-THF" + 1/1 "AICAR" -> 1/1 "THF" + 1/1 "PHOSPHORIBOSYL-FORMAMIDO-CARBOXAMIDE"
"RXN66-323"	1/1 "NADPH" + 1/1 "CPD-4187" -> 1/1 "NADP" + 1/1 "CHOLESTEROL"
"RXN-3761"	1/1 "NADPH" + 1/1 "BIOCHANIN-A" + 1/1 "OXYGEN-MOLECULE" -> 1/1 "NADP" + 1/1 "WATER" + 1/1 "CPD-3622"
"RXN-902"	1/1 "E-PHENYLITACONYL-COA" + 1/1 "WATER" -> 1/1 "CARBOXYMETHYL-HYDROXYPHENYLPROPCOA"
"RXN-7810"	1/1 "CPD-7109" + 1/1 "CPD-4211" -> 1/1 "CPD-7105" + 1/1 "PPI"
"RXN-6182"	1/1 "ALPHA-GLC-6-P" <> 1/1 "FRUCTOSE-6P"
"RXN-4315"	1/1 "WATER" + 1/1 "CPD-4207" -> 1/1 "CPD-4209" + 1/1 "RIBOSE"
"L-IDITOL-2-DEHYDROGENASE-RXN"	1/1 "CPD-369" + 1/1 "NAD" -> 1/1 "SORBOSE" + 1/1 "NADH"
"RXN-4723"	1/1 "CPD-4210" + 1/1 "UDP-GLUCOSE" -> 1/1 "CPD-4614" + 1/1 "UDP"
"SUPEROX-DISMUT-RXN"	2/1 "SUPER-OXIDE" + 2/1 "PROTON" -> 1/1 "HYDROGEN-PEROXIDE" + 1/1 "OXYGEN-MOLECULE"
"GLY3KIN-RXN"	1/1 "GLYCERATE" + 1/1 "ATP" -> 1/1 "ADP" + 1/1 "G3P"
"TRYPTOPHAN-2'-DIOXYGENASE-RXN"	1/1 "TRP" + 1/1 "OXYGEN-MOLECULE" -> 1/1 "3-INDOLYLGLYCOLALDEHYDE" + 1/1 "AMMONIA" + 1/1 "CARBON-DIOXIDE"
"RXN-172"	1/1 "2-KETOGLUTARATE" + 1/1 "OXYGEN-MOLECULE" + 1/1 "CPD-482" -> 1/1 "SUC" + 1/1 "CPD-498" + 1/1 "CARBON-DIOXIDE" + 1/1 "WATER"
"RXN-9"	1/1 "CARBAMOYL-P" + 1/1 "L-CANALINE" -> 1/1 "O-UREIDOHOMOSERINE" + 1/1 "Pi"
"RXN-4801"	2/1 "NADPH" + 1/1 "CPD-4664" + 1/1 "OXYGEN-MOLECULE" -> 2/1 "NADP" + 1/1 "WATER" + 1/1 "CPD-4663"
"RXN-4734"	1/1 "CPD-4441" + 1/1 "UDP-GLUCOSE" -> 1/1 "UDP" + 1/1 "CPD-4619"
"ISOFLAVONE-2'-HYDROXYLASE-RXN"	1/1 "NADPH" + 1/1 "FORMONONETIN" + 1/1 "OXYGEN-MOLECULE" -> 1/1 "2-HYDROXYFORMONONETIN" + 1/1 "NADP" + 1/1 "WATER"
"MANNONDEHYDRAT-RXN"	1/1 "D-MANNONATE" -> 1/1 "2-DEHYDRO-3-DEOXY-D-GLUCONATE" + 1/1 "WATER"
"ADENYLYLSULFKIN-RXN"	1/1 "APS" + 1/1 "ATP" -> 1/1 "PAPS" + 1/1 "ADP"
"RXN-5641"	1/1 "SER" -> 1/1 "CARBON-DIOXIDE" + 1/1 "ETHANOL-AMINE"
"LACTALDREDUCT-RXN"	1/1 "LACTALD" + 1/1 "NADH" -> 1/1 "NAD" + 1/1 "PROPANE-1,2-DIOL"
"RXN-8360"	1/1 "CPD-8157" <> 1/1 "CPD-8158"
"RXN66-28"	1/1 "NADPH" + 1/1 "DESMOSTEROL-CPD" -> 1/1 "NADP" + 1/1 "CHOLESTEROL"
"2.1.1.131-RXN"	1/1 "S-ADENOSYLMETHIONINE" + 1/1 "CPD-643" -> 1/1 "ADENOSYL-HOMO-CYS" + 1/1 "CPD-651"
"3-DEHYDROQUINATE-SYNTHASE-RXN"	1/1 "3-DEOXY-D-ARABINO-HEPTULOSONATE-7-P" -> 1/1 "DEHYDROQUINATE" + 1/1 "Pi"
"TRANSALDOL-RXN"	1/1 "GAP" + 1/1 "D-SEDOHEPTULOSE-7-P" <> 1/1 "ERYTHROSE-4P" + 1/1 "FRUCTOSE-6P"
"3-OH-BENZALDEHYDE-DEHYDROG-NADP+-RXN"	1/1 "NADP" + 1/1 "WATER" + 1/1 "3-OH-BENZALDEHYDE" -> 1/1 "NADPH" + 1/1 "3-HYDROXYBENZOATE"
"GLUTAMIDOTRANS-RXN"	1/1 "PHOSPHORIBULOSYL-FORMIMINO-AICAR-P" + 1/1 "GLN" -> 1/1 "D-ERYTHRO-IMIDAZOLE-GLYCEROL-P" + 1/1 "GLT" + 1/1 "AICAR"
"RXN-2541"	1/1 "PHYTYL-PYROPHOSPHATE" + 1/1 "HOMOGENTISATE" -> 1/1 "PPI" + 1/1 "CARBON-DIOXIDE" + 1/1 "MPBQ"
"RXN66-13"	1/1 "NADPH" + 1/1 "CPD-8608" + 1/1 "OXYGEN-MOLECULE" -> 1/1 "FORMATE" + 1/1 "CPD-8609" + 1/1 "NADP" + 1/1 "WATER"
"RXN-1406"	1/1 "N-HYDROXYL-TRYPTAMINE" <> 1/1 "INDOLE-3-ACETALDOXIME"
"RXN-8319"	1/1 "CPD-8087" <> 1/1 "CPD-2186"
"RXN-1348"	1/1 "TRANS-2-HEXENAL" <> 1/1 "TRANS-2-HEXENOL"
"RXN66-181"	1/1 "NADPH" + 1/1 "CPD-3481" + 1/1 "OXYGEN-MOLECULE" -> 1/1 "WATER" + 1/1 "NADP" + 1/1 "CPD-3483"
"SARCOX-RXN"	1/1 "WATER" + 1/1 "SARCOSINE" + 1/1 "OXYGEN-MOLECULE" -> 1/1 "HYDROGEN-PEROXIDE" + 1/1 "GLY" + 1/1 "FORMALDEHYDE"
"RXN-8328"	1/1 "CPD-8088" <> 1/1 "CPD-2182"
"NADPPHOSPHAT-RXN"	1/1 "NADP" + 1/1 "WATER" -> 1/1 "NAD" + 1/1 "Pi"
"RXN-8304"	1/1 "CPD-8073" <> 1/1 "CPD-8075"
"CPM-KDOSYNTH-RXN"	1/1 "CTP" + 1/1 "KDO" -> 1/1 "PPI" + 1/1 "CMP-KDO"
"GLUTARYL-COA-DEHYDROG-RXN"	1/1 "FAD" + 1/1 "GLUTARYL-COA" <> 1/1 "FADH2" + 1/1 "GLUTACONYL-COA"
"NMNNUCLEOSID-RXN"	1/1 "WATER" + 1/1 "NICOTINAMIDE_NUCLEOTIDE" -> 1/1 "NIACINAMIDE" + 1/1 "RIBOSE-5P"
"RXN-4344"	1/1 "CPD-4281" <> 1/1 "CPD-4283"
"RXN-2203"	1/1 "2-2-METHYLTHIOETHYLMALIC-ACID" <> 1/1 "3-2-METHYLTHIOETHYLMALIC-ACID"
"RXN-1346"	1/1 "CIS-3-HEXENAL" <> 1/1 "TRANS-2-HEXENAL"
"GARTRANSFORMYL2-RXN"	1/1 "FORMATE" + 1/1 "5-PHOSPHO-RIBOSYL-GLYCINEAMIDE" + 1/1 "ATP" -> 1/1 "5-P-RIBOSYL-N-FORMYLGLYCINEAMIDE" + 1/1 "ADP" + 1/1 "Pi"
"ADENOSYLHOMOCYSTEINE-NUCLEOSIDASE-RXN"	1/1 "ADENOSYL-HOMO-CYS" + 1/1 "WATER" -> 1/1 "ADENINE" + 1/1 "CPD-564"
"2.6.1.58-RXN"	1/1 "PYRUVATE" + 1/1 "PHE" <> 1/1 "PHENYL-PYRUVATE" + 1/1 "L-ALPHA-ALANINE"
"RXN-3142"	1/1 "NADPH" + 1/1 "COUMARYL-COA" + 3/1 "MALONYL-COA" -> 1/1 "WATER" + 1/1 "CPD-3041" + 1/1 "NADP" + 3/1 "CARBON-DIOXIDE" + 4/1 "CO-A"
"RXN-4422"	1/1 "CPD-3441" <> 1/1 "CPD-4284"
"RXN-7825"	1/1 "ISOVALERYL-COA" + 2/1 "MALONYL-COA" -> 1/1 "CPD-7146" + 2/1 "CARBON-DIOXIDE" + 3/1 "CO-A"
"RXN66-62"	1/1 "WATER" + 1/1 "CPD-3186" + 1/1 "OXYGEN-MOLECULE" -> 1/1 "HYDROGEN-PEROXIDE" + 1/1 "CPD-2742"
"(S)-NORLAUDANOSOLINE-SYNTHASE-RXN"	1/1 "DOPAMINE" + 1/1 "HYDRPHENYLAC-CPD" -> 1/1 "WATER" + 1/1 "S-NORCOCLAURINE"
"GMP-SYN-NH3-RXN"	1/1 "XANTHOSINE-5-PHOSPHATE" + 1/1 "AMMONIA" + 1/1 "ATP" -> 1/1 "GMP" + 1/1 "PPI" + 1/1 "AMP"
"DEPHOSPHOCOAKIN-RXN"	1/1 "DEPHOSPHO-COA" + 1/1 "ATP" -> 1/1 "ADP" + 1/1 "CO-A"
"RXN-5470"	1/1 "CPD-5168" + 1/1 "CPD-166" -> 1/1 "DOLICHOLP" + 1/1 "CPD-5169"
"HOMOSERKIN-RXN"	1/1 "HOMO-SER" + 1/1 "ATP" -> 1/1 "O-PHOSPHO-L-HOMOSERINE" + 1/1 "ADP"
"RXN-744"	3/1 "OXYGEN-MOLECULE" + 1/1 "CPD-730" -> 1/1 "CPD-731" + 3/1 "ACET"
"RXN-7779"	1/1 "CPD-6641" + 1/1 "CPD-4211" -> 1/1 "PPI" + 1/1 "CPD-6643"
"NAG1P-URIDYLTRANS-RXN"	1/1 "UTP" + 1/1 "N-ACETYL-D-GLUCOSAMINE-1-P" -> 1/1 "PPI" + 1/1 "UDP-N-ACETYL-D-GLUCOSAMINE"
"RXN-5106"	1/1 "GERANYL-PP" -> 1/1 "PPI" + 1/1 "CPD-4892"
"RXN-8386"	1/1 "NADPH" + 1/1 "OXYGEN-MOLECULE" + 1/1 "CPD-8191" -> 1/1 "ACETONE" + 1/1 "NADP" + 1/1 "WATER" + 1/1 "PHYTOALEXIN-CMPD"
"RXN-7655"	1/1 "NADPH" + 1/1 "CPD-6996" + 1/1 "OXYGEN-MOLECULE" -> 1/1 "NADP" + 1/1 "WATER" + 1/1 "CPD-6997"
"RXN-5463"	1/1 "CPD-5161" + 1/1 "GDP-MANNOSE" -> 1/1 "GDP" + 1/1 "CPD-5162"
"DIHYDLIPOXN-RXN"	1/1 "NAD" + 1/1 "DIHYDROLIPOAMIDE" -> 1/1 "NADH" + 1/1 "LIPOAMIDE"
"METHIONINE-S-METHYLTRANSFERASE-RXN"	1/1 "S-ADENOSYLMETHIONINE" + 1/1 "MET" <> 1/1 "CPD-397" + 1/1 "ADENOSYL-HOMO-CYS"
"RXN-5166"	1/1 "NADPH" + 1/1 "CPD-4943" -> 1/1 "NADP" + 1/1 "CPD-4945"
"RXN-8327"	1/1 "CPD-2181" <> 1/1 "CPD-8091"
"S-FORMYLGLUTATHIONE-HYDROLASE-RXN"	1/1 "CPD-548" + 1/1 "WATER" <> 1/1 "GLUTATHIONE" + 1/1 "FORMATE"
"RXN-5403"	1/1 "3-INDOLYLGLYCOLALDEHYDE" <> 1/1 "3-INDOLEGLYOXAL"
"LYSDECARBOX-RXN"	1/1 "LYS" -> 1/1 "CADAVERINE" + 1/1 "CARBON-DIOXIDE"
"GMP-SYN-GLUT-RXN"	1/1 "XANTHOSINE-5-PHOSPHATE" + 1/1 "WATER" + 1/1 "GLN" + 1/1 "ATP" -> 1/1 "GMP" + 1/1 "PPI" + 1/1 "GLT" + 1/1 "AMP"
"RXN1F-162"	1/1 "2-KETOGLUTARATE" + 1/1 "CPD1F-95" + 1/1 "OXYGEN-MOLECULE" -> 1/1 "SUC" + 1/1 "CARBON-DIOXIDE" + 1/1 "CPD1F-97"
"DHDOGALDOL-RXN"	1/1 "2-DEHYDRO-3-DEOXY-D-GLUCONATE" -> 1/1 "PYRUVATE" + 1/1 "GLYCERALD"
"4.3.1.4-RXN"	1/1 "CPD-671" -> 1/1 "AMMONIA" + 1/1 "5,10-methenyl-thf"
"CAFFEOYL-COA-O-METHYLTRANSFERASE-RXN"	1/1 "S-ADENOSYLMETHIONINE" + 1/1 "CAFFEOYL-COA" <> 1/1 "ADENOSYL-HOMO-CYS" + 1/1 "FERULOYL-COA"
"THREDEHYD-RXN"	1/1 "THR" -> 1/1 "2-OXOBUTANOATE" + 1/1 "AMMONIA"
"PRDABST-RXN"	1/1 "NADH" + 1/1 "D-PROLINE" <> 1/1 "NAD" + 1/1 "5-AMINOPENTANOATE"
"RXN-7401"	1/1 "UTP" + 1/1 "CPD-1825" -> 1/1 "PPI" + 1/1 "UDP-L-ARABINOSE"
"NAD-SYNTH-GLN-RXN"	1/1 "DEAMIDO-NAD" + 1/1 "WATER" + 1/1 "GLN" + 1/1 "ATP" -> 1/1 "PPI" + 1/1 "GLT" + 1/1 "NAD" + 1/1 "AMP"
"PEPCARBOXYKIN-RXN"	1/1 "OXALACETIC_ACID" + 1/1 "ATP" -> 1/1 "CARBON-DIOXIDE" + 1/1 "ADP" + 1/1 "PHOSPHO-ENOL-PYRUVATE"
"2.8.1.6-RXN"	2/1 "S-ADENOSYLMETHIONINE" + 1/1 "CPD-249" + 1/1 "DETHIOBIOTIN" <> 2/1 "CH33ADO" + 1/1 "BIOTIN" + 2/1 "MET"
"PHEAMINOTRANS-RXN"	1/1 "PHENYL-PYRUVATE" + 1/1 "GLT" <> 1/1 "2-KETOGLUTARATE" + 1/1 "PHE"
"DEOXYRIBOSE-P-ALD-RXN"	1/1 "DEOXY-RIBOSE-5P" -> 1/1 "ACETALD" + 1/1 "GAP"
"(-)-LIMONENE-3-MONOOXYGENASE-RXN"	1/1 "NADPH" + 1/1 "CPD-4886" + 1/1 "PROTON" + 1/1 "OXYGEN-MOLECULE" -> 1/1 "CPD-263" + 1/1 "NADP" + 1/1 "WATER"
"CARNCOARACE-RXN"	1/1 "D-CARNITINYL-COA" <> 1/1 "L-CARNITINYL-COA"
"SUCCINATE-SEMIALDEHYDE-DEHYDROGENASE-RXN"	1/1 "WATER" + 1/1 "NAD" + 1/1 "SUCC-S-ALD" -> 1/1 "SUC" + 1/1 "NADH"
"ALLANTOICASE-RXN"	1/1 "WATER" + 1/1 "ALLANTOATE" <> 1/1 "UREA" + 1/1 "CPD-1091"
"2.4.1.83-RXN"	1/1 "DOLICHOLP" + 1/1 "GDP-MANNOSE" -> 1/1 "GDP" + 1/1 "CPD-171"
"RXN-4662"	1/1 "CPD-4441" + 1/1 "FAD" + 1/1 "WATER" -> 1/1 "ADENINE" + 1/1 "FADH2" + 1/1 "CPD-4482"
"OHMETPYRKIN-RXN"	1/1 "HMP" + 1/1 "ATP" -> 1/1 "AMINO-HYDROXYMETHYL-METHYL-PYR-P" + 1/1 "ADP"
"HOMSUCTRAN-RXN"	1/1 "HOMO-SER" + 1/1 "SUC-COA" -> 1/1 "O-SUCCINYL-L-HOMOSERINE" + 1/1 "CO-A"
"RXN-2009"	1/1 "WATER" + 1/1 "SALICYLOYL-COA" -> 1/1 "CPD-110" + 1/1 "CO-A"
"TREHALA-RXN"	1/1 "TREHALOSE" + 1/1 "WATER" -> 2/1 "GLC"
"1.2.1.2-RXN"	1/1 "NAD" + 1/1 "FORMATE" -> 1/1 "NADH" + 1/1 "CARBON-DIOXIDE"
"ADENYL-KIN-RXN"	1/1 "ATP" + 1/1 "AMP" <> 2/1 "ADP"
"NARINGENIN-CHALCONE-SYNTHASE-RXN"	1/1 "COUMARYL-COA" + 3/1 "MALONYL-COA" -> 3/1 "CARBON-DIOXIDE" + 4/1 "CO-A" + 1/1 "APIGENIN"
"CYTOCHROME-C-OXIDASE-RXN"	4/1 "Cytochromes-C-Reduced" + 1/1 "OXYGEN-MOLECULE" -> 4/1 "Cytochromes-C" + 2/1 "WATER"
"RXN-7813"	1/1 "4-PRENYLPHLORISOBUTYROPHENONE" + 1/1 "CPD-4211" -> 1/1 "PPI" + 1/1 "CPD-7107"
"HOMOCYSMET-RXN"	1/1 "CPD-1302" + 1/1 "HOMO-CYS" <> 1/1 "CPD-1301" + 1/1 "MET"
"QUERCETIN-3-O-METHYLTRANSFERASE-RXN"	1/1 "S-ADENOSYLMETHIONINE" + 1/1 "35734-PENTAHYDROXYFLAVONE" <> 1/1 "ADENOSYL-HOMO-CYS" + 1/1 "3457-TETRAHYDROXY-3-METHOXYFLAVONE"
"MALIC-NAD-RXN"	1/1 "NAD" + 1/1 "MAL" <> 1/1 "PYRUVATE" + 1/1 "NADH" + 1/1 "CARBON-DIOXIDE"
"1.3.3.9-RXN"	1/1 "NADPH" + 1/1 "LOGANIN" + 1/1 "OXYGEN-MOLECULE" -> 1/1 "SECOLOGANIN-CPD" + 1/1 "NADP" + 2/1 "WATER"
"GLUTACONYL-COA-DECARBOXYLASE-RXN"	1/1 "GLUTACONYL-COA" <> 1/1 "CROTONYL-COA" + 1/1 "CARBON-DIOXIDE"
"PEPDEPHOS-RXN"	1/1 "ADP" + 1/1 "PHOSPHO-ENOL-PYRUVATE" -> 1/1 "PYRUVATE" + 1/1 "ATP"
"RXN-22"	1/1 "CANAVANINOSUCCINATE" -> 1/1 "CANAVANINE" + 1/1 "FUM"
"RXN-4230"	1/1 "NADPH" + 1/1 "OXYGEN-MOLECULE" + 1/1 "CPD-709" -> 1/1 "CPD-3946" + 1/1 "NADP" + 1/1 "WATER"
"RXN-4209"	1/1 "CPD-4125" <> 1/1 "CPD-4126"
"ADENPRIBOSYLTRAN-RXN"	1/1 "PPI" + 1/1 "AMP" -> 1/1 "ADENINE" + 1/1 "PRPP"
"RXN-8361"	1/1 "CPD-8158" <> 1/1 "CPD-8159"
"ADDALT-RXN"	1/1 "DEOXYADENOSINE" + 1/1 "WATER" -> 1/1 "DEOXYINOSINE" + 1/1 "AMMONIA"
"RXN0-901"	1/1 "NAD" + 1/1 "WATER" + 1/1 "XANTHINE" <> 1/1 "NADH" + 1/1 "PROTON" + 1/1 "URATE"
"HOMOCYSTEINE-S-METHYLTRANSFERASE-RXN"	1/1 "S-ADENOSYLMETHIONINE" + 1/1 "HOMO-CYS" <> 1/1 "ADENOSYL-HOMO-CYS" + 1/1 "MET"
"RXN26F-4"	1/1 "CPD-4206" -> 1/1 "CPD-4210" + 1/1 "RIBOSE-5P"
"R545-RXN"	1/1 "CPD-866" + 1/1 "ATP" + 1/1 "CO-A" -> 1/1 "PPI" + 1/1 "CPD-867" + 1/1 "AMP"
"RXN3O-203"	1/1 "FECOSTEROL" <> 1/1 "EPISTEROL"
"RXN-4314"	1/1 "CPD-4206" + 1/1 "WATER" <> 1/1 "CPD-4208" + 1/1 "Pi"
"BETA-UREIDOPROPIONASE-RXN"	1/1 "WATER" + 1/1 "3-UREIDO-PROPIONATE" <> 1/1 "B-ALANINE" + 1/1 "AMMONIA" + 1/1 "CARBON-DIOXIDE"
"RXN-7800"	1/1 "CPD-7100" <> 1/1 "2K-4CH3-PENTANOATE" + 1/1 "CARBON-DIOXIDE"
"3-HYDROXYBUTYRYL-COA-DEHYDROGENASE-RXN"	1/1 "NADP" + 1/1 "S-3-HYDROXYBUTANOYL-COA" -> 1/1 "NADPH" + 1/1 "3-ACETOACETYL-COA"
"METHYLCROTONYL-COA-CARBOXYLASE-RXN"	1/1 "HCO3" + 1/1 "3-METHYL-CROTONYL-COA" + 1/1 "ATP" <> 1/1 "TRANS-3-METHYL-GLUTACONYL-COA" + 1/1 "ADP" + 1/1 "Pi"
"RXN-1407"	1/1 "INDOLE-3-GLYCEROL-P" -> 1/1 "INDOLE" + 1/1 "GLYCEROL-3P"
"MMUM-RXN"	1/1 "CPD-397" + 1/1 "HOMO-CYS" -> 2/1 "MET"
"SUCCGLUDESUCC-RXN"	1/1 "WATER" + 1/1 "N2-SUCCINYLGLUTAMATE" -> 1/1 "SUC" + 1/1 "GLT"
"RXN-2542"	1/1 "S-ADENOSYLMETHIONINE" + 1/1 "MPBQ" -> 1/1 "ADENOSYL-HOMO-CYS" + 1/1 "DMPBQ"
"RXN-8318"	1/1 "CPD-8086" <> 1/1 "CPD-2185"
"RIBOFLAVINSYNREDUC-RXN"	1/1 "NADP" + 1/1 "CPD-1086" -> 1/1 "NADPH" + 1/1 "CPD-602" + 1/1 "PROTON"
"RXN-4737"	1/1 "CPD-4616" + 1/1 "UDP-GLUCOSE" -> 1/1 "CPD-4621" + 1/1 "UDP"
"RXN-5901"	1/1 "NADPH" + 1/1 "ACETOACETYL-COA" -> 1/1 "CPD-650" + 1/1 "NADP"
"RXN-8329"	1/1 "CPD-2182" <> 1/1 "CPD-8093"
"RXN66-182"	1/1 "CPD-3481" <> 1/1 "CPD-3484"
"GLUCONOKIN-RXN"	1/1 "GLUCONATE" + 1/1 "ATP" -> 1/1 "CPD-2961" + 1/1 "ADP"
"RXN-8305"	1/1 "CPD-8075" <> 1/1 "CPD-2189"
"RXN-8424"	1/1 "FARNESYL-PP" -> 1/1 "PPI" + 1/1 "CPD-8241" + 1/1 "PROTON"
"RXN66-162"	1/1 "CPD-2750" + 1/1 "UDP-GLUCURONATE" -> 1/1 "UDP" + 1/1 "CPD-2752"
"RXN1F-143"	1/1 "CPD1F-95" + 1/1 "OXYGEN-MOLECULE" -> 1/1 "WATER" + 1/1 "CPD-695"
"RXN-2202"	1/1 "ACETYL-COA" + 1/1 "CPD-479" + 1/1 "WATER" -> 1/1 "2-2-METHYLTHIOETHYLMALIC-ACID" + 1/1 "CO-A"
"RXN-2621"	1/1 "CAFFEOYLSHIKIMATE" + 1/1 "CO-A" -> 1/1 "SHIKIMATE" + 1/1 "CAFFEOYL-COA"
"RXN-1345"	1/1 "CPD-725" -> 1/1 "CIS-3-HEXENAL" + 1/1 "12-OXO-CIS-9-DODECENOATE"
"2.7.7.15-RXN"	1/1 "CTP" + 1/1 "PHOSPHORYL-CHOLINE" -> 1/1 "PPI" + 1/1 "CDP-CHOLINE"
"RXN1F-99"	1/1 "CPD1F-120" + 1/1 "2-KETOGLUTARATE" + 1/1 "OXYGEN-MOLECULE" -> 1/1 "SUC" + 1/1 "CPD1F-84" + 1/1 "CARBON-DIOXIDE"
"R544-RXN"	1/1 "CPD-865" <> 1/1 "CPD-866"
"FADSYN-RXN"	1/1 "FMN" + 1/1 "ATP" -> 1/1 "PPI" + 1/1 "FAD"
"XANTHOSINEPHOSPHORY-RXN"	1/1 "XANTHOSINE" + 1/1 "Pi" -> 1/1 "RIBOSE-1P" + 1/1 "XANTHINE"
"1.14.13.74-RXN"	1/1 "NADPH" + 1/1 "7-DEOXYLOGANIN" + 1/1 "OXYGEN-MOLECULE" -> 1/1 "LOGANIN" + 1/1 "NADP" + 1/1 "WATER"
"RXN-7826"	1/1 "ISOVALERYL-COA" + 3/1 "MALONYL-COA" -> 3/1 "CARBON-DIOXIDE" + 4/1 "CO-A" + 1/1 "CPD-7147"
"ORNDECARBOX-RXN"	1/1 "L-ORNITHINE" -> 1/1 "PUTRESCINE" + 1/1 "CARBON-DIOXIDE"
"RXN-3542"	1/1 "S-ADENOSYLMETHIONINE" + 1/1 "DAIDZEIN" -> 1/1 "ADENOSYL-HOMO-CYS" + 1/1 "FORMONONETIN"
"RXN1F-150"	1/1 "CPD1F-114" <> 1/1 "CPD1F-126"
"RXN-745"	1/1 "CPD-731" <> 1/1 "CPD-734"
"RXN-5502"	1/1 "CPD-5421" -> 1/1 "BIOCHANIN-A" + 1/1 "WATER"
"3.1.3.46-RXN"	1/1 "WATER" + 1/1 "CPD-535" -> 1/1 "FRUCTOSE-6P" + 1/1 "Pi"
"RXN-5101"	1/1 "GERANYL-PP" + 1/1 "WATER" -> 1/1 "PPI" + 1/1 "CPD-4887"
"RXN-7694"	1/1 "METHYLBUT-CPD" + 1/1 "NADH" -> 1/1 "NAD" + 1/1 "CPD-7033"
"ARGININE-DEIMINASE-RXN"	1/1 "ARG" + 1/1 "WATER" -> 1/1 "AMMONIA" + 1/1 "L-CITRULLINE"
"RXN-8387"	1/1 "NADPH" + 1/1 "WATER" + 1/1 "PHYTOALEXIN-CMPD" -> 1/1 "BERGAPTOL" + 1/1 "NADP"
"MANNKIN-RXN"	1/1 "MANNOSE" + 1/1 "ATP" -> 1/1 "MANNOSE-6P" + 1/1 "ADP"
"UDPGLUCEPIM-RXN"	1/1 "UDP-GLUCOSE" <> 1/1 "UDP-GALACTOSE"
"RXN-7654"	1/1 "NADPH" + 1/1 "CPD-3061" + 1/1 "OXYGEN-MOLECULE" -> 1/1 "WATER" + 1/1 "NADP" + 1/1 "CPD-6996"
"R547-RXN"	1/1 "CPD-868" <> 1/1 "CPD-869"
"RXN-8035"	1/1 "CPD-459" <> 1/1 "CPD-7417"
"RXN-5165"	1/1 "NADPH" + 1/1 "CPD-4943" -> 1/1 "CPD-4944" + 1/1 "NADP"
"RXNN-404"	1/1 "CPD-237" + 1/1 "WATER" -> 1/1 "AMMONIA" + 1/1 "INDOLE_ACETATE_AUXIN"
"RXN-3501"	1/1 "S-ADENOSYLMETHIONINE" + 1/1 "CPD-3041" -> 1/1 "CPD-3361" + 1/1 "ADENOSYL-HOMO-CYS"
"RXN-7643"	1/1 "2-KETO-ISOVALERATE" -> 1/1 "CARBON-DIOXIDE" + 1/1 "CPD-7000"
"MALATE-DEH-RXN"	1/1 "NAD" + 1/1 "MAL" <> 1/1 "NADH" + 1/1 "OXALACETIC_ACID"
"METHELENE-THMPT-OXI-RXN"	1/1 "METHYL-THMPT" + 1/1 "Factor-420" -> 1/1 "Reduced-Factor-F420" + 1/1 "METHYLENETETRAHYDROMETHANOPTERIN"
"RXN1F-161"	1/1 "NADPH" + 1/1 "CPD1F-138" + 1/1 "OXYGEN-MOLECULE" -> 1/1 "NADP" + 1/1 "WATER" + 1/1 "CPD1F-95"
"GUANPHOSPHOR-RXN"	1/1 "GUANOSINE" + 1/1 "Pi" -> 1/1 "GUANINE" + 1/1 "RIBOSE-1P"
"1.14.13.70-RXN"	3/1 "NADPH" + 3/1 "PROTON" + 3/1 "OXYGEN-MOLECULE" + 1/1 "OBTUSIFOLIOL" -> 1/1 "FORMATE" + 1/1 "ALPHA-METHYL-5-ALPHA-ERGOSTA" + 3/1 "NADP" + 4/1 "WATER"
"ANTHRANILATE-N-BENZOYLTRANSFERASE-RXN"	1/1 "BENZOYLCOA" + 1/1 "ANTHRANILATE" -> 1/1 "CPD-423" + 1/1 "CO-A"
"ACETOOHBUTSYN-RXN"	1/1 "2-OXOBUTANOATE" + 1/1 "PYRUVATE" -> 1/1 "2-ACETO-2-HYDROXY-BUTYRATE" + 1/1 "CARBON-DIOXIDE"
"R343-RXN"	1/1 "FMN" + 2/1 "CPD-689" -> 2/1 "CPD-694" + 1/1 "FMNH2"
"2-ISOPROPYLMALATESYN-RXN"	1/1 "ACETYL-COA" + 1/1 "WATER" + 1/1 "2-KETO-ISOVALERATE" <> 1/1 "3-CARBOXY-3-HYDROXY-ISOCAPROATE" + 1/1 "CO-A"
"GLUTRACE-RXN"	1/1 "GLT" <> 1/1 "D-GLT"
"1.2.1.25-RXN"	1/1 "NAD" + 1/1 "2-KETO-ISOVALERATE" + 1/1 "CO-A" -> 1/1 "ISOBUTYRYL-COA" + 1/1 "NADH" + 1/1 "CARBON-DIOXIDE"
"3-ISOPROPYLMALISOM-RXN"	1/1 "3-CARBOXY-3-HYDROXY-ISOCAPROATE" <> 1/1 "2-D-THREO-HYDROXY-3-CARBOXY-ISOCAPROATE"
"RXN-8447"	1/1 "2-AMINO-3-OXO-4-PHOSPHONOOXYBUTYRATE" + 1/1 "PROTON" -> 1/1 "1-AMINO-PROPAN-2-ONE-3-PHOSPHATE" + 1/1 "CARBON-DIOXIDE"
"2.3.1.89-RXN"	1/1 "ACETYL-COA" + 1/1 "DELTA{1}-PIPERIDEINE-2-6-DICARBOXYLATE" + 1/1 "WATER" -> 1/1 "N-ACETYL-L-2-AMINO-6-OXO-PIMELATE" + 1/1 "CO-A"
"BENZYL-ALCOHOL-DEHYDROGENASE-RXN"	1/1 "NAD" + 1/1 "3-OH-BENZYL-ALCOHOL" -> 1/1 "NADH" + 1/1 "3-OH-BENZALDEHYDE"
"RXN-711"	1/1 "NADPH" + 1/1 "CPD-698" <> 1/1 "NADP" + 1/1 "CPD-709"
"RXN-8419"	1/1 "FARNESYL-PP" -> 1/1 "PPI" + 1/1 "PROTON" + 1/1 "CPD-8237"
"CYSTEINE-AMINOTRANSFERASE-RXN"	1/1 "2-KETOGLUTARATE" + 1/1 "CYS" -> 1/1 "GLT" + 1/1 "3-MERCAPTO-PYRUVATE"
"RXN-6421"	1/1 "WATER" + 1/1 "SPERMINE" + 1/1 "OXYGEN-MOLECULE" -> 1/1 "HYDROGEN-PEROXIDE" + 1/1 "CPD-6121" + 1/1 "CPD-313"
"RXN-2122"	1/1 "18-OXOOLEATE" + 1/1 "NADP" + 1/1 "WATER" -> 1/1 "NADPH" + 1/1 "OCTADEC-9-ENE-118-DIOIC-ACID"
"GMKALT-RXN"	1/1 "DGMP" + 1/1 "ATP" <> 1/1 "DGDP" + 1/1 "ADP"
"PRPPSYN-RXN"	1/1 "ATP" + 1/1 "RIBOSE-5P" -> 1/1 "PRPP" + 1/1 "AMP"
"RXN-7812"	1/1 "CPD-7104" + 1/1 "CPD-4211" -> 1/1 "PPI" + 1/1 "4-PRENYLPHLORISOBUTYROPHENONE"
"RXN-904"	1/1 "BENZOYLSUCCINYL-COA" + 1/1 "CO-A" -> 1/1 "SUC-COA" + 1/1 "BENZOYLCOA"
"2.7.8.15-RXN"	1/1 "UDP-N-ACETYL-D-GLUCOSAMINE" + 1/1 "DOLICHOLP" -> 1/1 "CPD-190" + 1/1 "UMP"
"RXN1F-357"	2/1 "Reduced-ferredoxins" + 2/1 "PROTON" + 1/1 "OXYGEN-MOLECULE" + 1/1 "CHOLINE" -> 1/1 "BETAINE-ALDEHYDE-HYDRATE" + 1/1 "WATER" + 2/1 "Oxidized-ferredoxins"
"RXN-4721"	1/1 "CPD-4210" + 1/1 "UDP-GLUCOSE" -> 1/1 "UDP" + 1/1 "CPD-4612"
"RXN-4661"	1/1 "CPD-4210" + 1/1 "FAD" + 1/1 "WATER" <> 1/1 "ADENINE" + 1/1 "FADH2" + 1/1 "CPD-4483"
"RXN-25"	1/1 "HOMO-SER" + 1/1 "AMMONIA" -> 1/1 "L-CANALINE"
"RXN-4231"	1/1 "NADPH" + 1/1 "CPD-698" + 1/1 "OXYGEN-MOLECULE" -> 1/1 "CPD-3945" + 1/1 "NADP" + 1/1 "WATER"
"FUCULOKIN-RXN"	1/1 "L-FUCULOSE" + 1/1 "ATP" -> 1/1 "ADP" + 1/1 "FUCULOSE-1P"
"RXN-8366"	1/1 "CPD-8165" <> 1/1 "CPD-8167"
"RXN-4304"	1/1 "NADPH" + 1/1 "CPD-4201" + 1/1 "WATER" -> 1/1 "NADP" + 1/1 "CPD-4202"
"LACCASE-RXN"	4/1 "CATECHOL" + 1/1 "OXYGEN-MOLECULE" -> 2/1 "WATER" + 4/1 "BENZOSEMIQUINONE"
"THI-P-KIN-RXN"	1/1 "THIAMINE-P" + 1/1 "ATP" <> 1/1 "THIAMINE-PYROPHOSPHATE" + 1/1 "ADP"
"RXN-4313"	1/1 "WATER" + 1/1 "CPD-4205" <> 1/1 "CPD-4207" + 1/1 "Pi"
"PYRNUTRANSHYDROGEN-RXN"	1/1 "NADPH" + 1/1 "NAD" -> 1/1 "NADH" + 1/1 "NADP"
"RXN-118"	1/1 "2-KETOGLUTARATE" + 1/1 "OXYGEN-MOLECULE" + 1/1 "CPD-204" -> 1/1 "SUC" + 1/1 "WATER" + 1/1 "CARBON-DIOXIDE" + 1/1 "CPD-229"
"RXN-5108"	1/1 "GERANYL-PP" -> 1/1 "PPI" + 1/1 "CPD-4890"
"RXN-2543"	1/1 "DMPBQ" <> 1/1 "GAMA-TOCOPHEROL"
"NAD-SYNTH-NH3-RXN"	1/1 "DEAMIDO-NAD" + 1/1 "AMMONIA" + 1/1 "ATP" -> 1/1 "PPI" + 1/1 "NAD" + 1/1 "AMP"
"RXN4KF-23"	1/1 "CPD4KF-2302" <> 1/1 "CPD4KF-2303"
"PRPPAMIDOTRANS-RXN"	1/1 "PPI" + 1/1 "GLT" + 1/1 "5-P-BETA-D-RIBOSYL-AMINE" <> 1/1 "WATER" + 1/1 "PRPP" + 1/1 "GLN"
"RXN-10"	1/1 "O-UREIDOHOMOSERINE" + 1/1 "ATP" + 1/1 "L-ASPARTATE" -> 1/1 "CANAVANINOSUCCINATE" + 1/1 "PPI" + 1/1 "AMP"
"2.7.7.1-RXN"	1/1 "NICOTINAMIDE_NUCLEOTIDE" + 1/1 "ATP" -> 1/1 "PPI" + 1/1 "NAD"
"RXN-7878"	1/1 "NADPH" + 1/1 "CPD-7193" + 1/1 "OXYGEN-MOLECULE" -> 1/1 "CPD-7192" + 1/1 "NADP" + 1/1 "WATER"
"RXN-7708"	1/1 "PHENYL-PYRUVATE" + 1/1 "MET" -> 1/1 "CPD-479" + 1/1 "PHE"
"RXN-8326"	1/1 "CPD-8091" <> 1/1 "CPD-8092"
"RXN0-902"	1/1 "WATER" + 1/1 "HYPOXANTHINE" -> 2/1 "PROTON" + 1/1 "XANTHINE"
"RXN-4736"	1/1 "CPD-4614" + 1/1 "UDP-GLUCOSE" -> 1/1 "CPD-4622" + 1/1 "UDP"
"RXN66-101"	1/1 "WATER" + 1/1 "NICOTINE" -> 1/1 "CPD-2748" + 1/1 "FORMALDEHYDE"
"GLYCERONE-KINASE-RXN"	1/1 "DIHYDROXYACETONE" + 1/1 "ATP" -> 1/1 "DIHYDROXY-ACETONE-PHOSPHATE" + 1/1 "ADP"
"RXN-8306"	1/1 "CPD-2189" <> 1/1 "CPD-8080"
"CHORISMATE-SYNTHASE-RXN"	1/1 "3-ENOLPYRUVYL-SHIKIMATE-5P" -> 1/1 "CHORISMATE" + 1/1 "Pi"
"GLUTDECARBOX-RXN"	1/1 "GLT" -> 1/1 "4-AMINO-BUTYRATE" + 1/1 "CARBON-DIOXIDE"
"RXN66-183"	1/1 "CPD-3481" <> 1/1 "CPD-3482"
"UDP-GLUCURONATE-DECARBOXYLASE-RXN"	1/1 "UDP-GLUCURONATE" -> 1/1 "CARBON-DIOXIDE" + 1/1 "UDP-D-XYLOSE"
"DLACTDEHYDROGNAD-RXN"	1/1 "NAD" + 1/1 "D-LACTATE" <> 1/1 "PYRUVATE" + 1/1 "NADH"
"RXN66-163"	1/1 "NADPH" + 1/1 "CPD-2742" + 1/1 "OXYGEN-MOLECULE" -> 1/1 "NADP" + 1/1 "WATER" + 1/1 "CPD-2751"
"AKBLIG-RXN"	1/1 "ACETYL-COA" + 1/1 "GLY" -> 1/1 "AMINO-OXOBUT" + 1/1 "CO-A"
"RXN-8308"	1/1 "CPD-8076" <> 1/1 "CPD-8078"
"2.1.1.128-RXN"	1/1 "S-ADENOSYLMETHIONINE" + 1/1 "S-NORCOCLAURINE" -> 1/1 "ADENOSYL-HOMO-CYS" + 1/1 "S-COCLAURINE"
"PREPHENATE-DEHYDROGENASE-(NADP+)-RXN"	1/1 "NADP" + 1/1 "PREPHENATE" -> 1/1 "NADPH" + 1/1 "P-HYDROXY-PHENYLPYRUVATE" + 1/1 "CARBON-DIOXIDE"
"RXN-4424"	1/1 "CPD-4285" -> 1/1 "WATER" + 1/1 "CPD-3402"
"2KETO-4METHYL-PENTANOATE-DEHYDROG-RXN"	1/1 "2K-4CH3-PENTANOATE" + 1/1 "NAD" + 1/1 "CO-A" <> 1/1 "NADH" + 1/1 "CARBON-DIOXIDE" + 1/1 "ISOVALERYL-COA"
"RXN-5472"	1/1 "CPD-166" + 1/1 "CPD-5170" -> 1/1 "OLIGOSACCHARIDE-DIPHOSPHODOLICHOL" + 1/1 "DOLICHOLP"
"METHYLTHIOADENOSINE-NUCLEOSIDASE-RXN"	1/1 "5-METHYLTHIOADENOSINE" + 1/1 "WATER" -> 1/1 "CPD-560" + 1/1 "ADENINE"
"FHLMULTI-RXN"	1/1 "FORMATE" -> 1/1 "HYDROGEN-MOLECULE" + 1/1 "CARBON-DIOXIDE"
"ASPAMINOTRANS-RXN"	1/1 "2-KETOGLUTARATE" + 1/1 "L-ASPARTATE" <> 1/1 "GLT" + 1/1 "OXALACETIC_ACID"
"4.2.3.16-RXN"	1/1 "GERANYL-PP" -> 1/1 "PPI" + 1/1 "CPD-4886"
"LUMAZINESYN-RXN"	1/1 "DIHYDROXY-BUTANONE-P" + 1/1 "AMINO-RIBOSYLAMINO-1H-3H-PYR-DIONE" -> 2/1 "WATER" + 1/1 "DIMETHYL-D-RIBITYL-LUMAZINE" + 1/1 "Pi"
"RXN1F-151"	1/1 "CPD1F-126" <> 1/1 "CPD1F-129"
"RXN1F-19"	1/1 "CPD-725" <> 1/1 "WATER" + 1/1 "CPD-728"
"RXN-3541"	1/1 "ASCORBATE" + 1/1 "OXYGEN-MOLECULE" -> 1/1 "CPD-318" + 2/1 "WATER"
"RXN-8418"	1/1 "FARNESYL-PP" -> 1/1 "CPD-8236" + 1/1 "PPI" + 1/1 "PROTON"
"RXN-8331"	1/1 "CPD-8090" <> 1/1 "1-183-2-183-SN-GLYCEROL-PHOSPHOCHOLINE"
"RXN-4781"	1/1 "FARNESYL-PP" -> 1/1 "PPI" + 1/1 "CPD-4664"
"RXN-8469"	1/1 "CPD1F-130" + 2/1 "OXYGEN-MOLECULE" -> 2/1 "CPD-8661" + 1/1 "CPD-8660"
"PSERTRANSAM-RXN"	1/1 "2-KETOGLUTARATE" + 1/1 "3-P-SERINE" <> 1/1 "3-P-HYDROXYPYRUVATE" + 1/1 "GLT"
"UDP-GLUCURONATE-4-EPIMERASE-RXN"	1/1 "UDP-GLUCURONATE" <> 1/1 "UDP-D-GALACTURONATE"
"RXN-5164"	1/1 "NADPH" + 1/1 "CPD-4942" -> 1/1 "NADP" + 1/1 "CPD-4943"
"ACETYLGLUTKIN-RXN"	1/1 "ACETYL-GLU" + 1/1 "ATP" <> 1/1 "N-ACETYL-GLUTAMYL-P" + 1/1 "ADP"
"RXN-2602"	1/1 "NADPH" + 1/1 "CONIFERYL-ALDEHYDE" -> 1/1 "CONIFERYL-ALCOHOL" + 1/1 "NADP"
"TIGLYLCOA-HYDROXY-RXN"	1/1 "TIGLYL-COA" + 1/1 "WATER" -> 1/1 "2-METHYL-3-HYDROXY-BUTYRYL-COA"
"NICONUCADENYLYLTRAN-RXN"	1/1 "NICOTINATE_NUCLEOTIDE" + 1/1 "ATP" -> 1/1 "PPI" + 1/1 "DEAMIDO-NAD"
"ATP-CITRATE-(PRO-S-)-LYASE-RXN"	1/1 "ACETYL-COA" + 1/1 "OXALACETIC_ACID" + 1/1 "ADP" + 1/1 "Pi" -> 1/1 "ATP" + 1/1 "CO-A" + 1/1 "CIT"
"RXN-3422"	1/1 "5-HYDROXY-FERULIC-ACID" + 1/1 "S-ADENOSYLMETHIONINE" <> 1/1 "ADENOSYL-HOMO-CYS" + 1/1 "SINAPATE"
"AMYLOMALT-RXN"	1/1 "MALTOTRIOSE" + 1/1 "MALTOSE" -> 1/1 "GLC" + 1/1 "MALTOTETRAOSE"
"2.4.1.214-RXN"	1/1 "N4-N-ACETYL-BETA-D-GLUCOSAMINYL-12" + 1/1 "GUANOSINE_DIPHOSPHATE_FUCOSE" -> 1/1 "GDP" + 1/1 "N4-N-ACETYL-BETA-D-GLUCOSAMINYL-F"
"CITLY-RXN"	1/1 "CIT" -> 1/1 "OXALACETIC_ACID" + 1/1 "ACET"
"ETHYL-RXN"	1/1 "ASCORBATE" + 1/1 "CPD-68" + 1/1 "OXYGEN-MOLECULE" -> 1/1 "HCN" + 1/1 "L-DEHYDRO-ASCORBATE" + 1/1 "CARBON-DIOXIDE" + 2/1 "WATER" + 1/1 "ETHYLENE-CMPD"
"ACETYLHOMOSER-CYS-RXN"	1/1 "CPD-667" + 1/1 "HS" -> 1/1 "HOMO-CYS" + 1/1 "ACET"
"INOPHOSPHOR-RXN"	1/1 "INOSINE" + 1/1 "Pi" -> 1/1 "RIBOSE-1P" + 1/1 "HYPOXANTHINE"
"RXN-1223"	1/1 "SO3" + 1/1 "UDP-GLUCOSE" -> 1/1 "UDP-SULFOQUINOVOSE" + 1/1 "WATER"
"RXN0-1131"	1/1 "NAD" + 1/1 "CPD-296" -> 1/1 "LIPOIC-ACID" + 1/1 "NADH" + 1/1 "PROTON"
"SEDOBISALDOL-RXN"	1/1 "ERYTHROSE-4P" + 1/1 "DIHYDROXY-ACETONE-PHOSPHATE" <> 1/1 "d-sedoheptulose-1,7-p_{2}"
"2.3.1.162-RXN"	1/1 "ACETYL-COA" + 1/1 "TAXA-42011-DIEN-5A-OL" -> 1/1 "TAXA-42011-DIEN-5-ALPHA-YL-ACETATE" + 1/1 "CO-A"
"HEMEOSYN-RXN"	1/1 "WATER" + 1/1 "FARNESYL-PP" + 1/1 "PROTOHEME" -> 1/1 "PPI" + 1/1 "HEME_O"
"RXN0-5180"	1/1 "delta(3)-isopentenyl-pp" + 1/1 "FARNESYL-PP" -> 1/1 "PPI" + 1/1 "CPD0-1028"
"R313-RXN"	1/1 "3-CYANOPYRIDINE" + 1/1 "WATER" -> 1/1 "NIACINAMIDE"
"AKPTHIOL-RXN"	1/1 "CPD-299" + 1/1 "CO-A" -> 1/1 "ACETYL-COA" + 1/1 "D-ALANINE"
"RXN-7578"	1/1 "CPD-6954" -> 1/1 "CPD-6955" + 1/1 "WATER"
"PROTOHEMEFERROCHELAT-RXN"	1/1 "PROTOPORPHYRIN_IX" + 1/1 "FE+2" -> 1/1 "PROTOHEME" + 2/1 "PROTON"
"KETOLACTOSE-RXN"	1/1 "WATER" + 1/1 "3-KETOLACTOSE" -> 1/1 "GLC" + 1/1 "CPD-1242"
"RXN-4542"	1/1 "CPD-4443" + 1/1 "WATER" -> 1/1 "CPD-4442" + 1/1 "Pi"
"RXN-7922"	1/1 "2-KETOGLUTARATE" + 1/1 "CPD-7214" + 1/1 "OXYGEN-MOLECULE" -> 1/1 "SUC" + 1/1 "CPD-7087" + 1/1 "CARBON-DIOXIDE"
"R10-RXN"	1/1 "RIBULOSE-5P" + 1/1 "FORMALDEHYDE" -> 1/1 "CPD-26"
"RXN0-742"	1/1 "HCO3" + 1/1 "5-PHOSPHORIBOSYL-5-AMINOIMIDAZOLE" + 1/1 "ATP" -> 1/1 "CPD0-181" + 1/1 "ADP" + 1/1 "Pi"
"RXN-8502"	1/1 "CPD-8677" -> 1/1 "CPD-8686" + 1/1 "CPD-8684"
"DAHPSYN-RXN"	1/1 "ERYTHROSE-4P" + 1/1 "WATER" + 1/1 "PHOSPHO-ENOL-PYRUVATE" -> 1/1 "3-DEOXY-D-ARABINO-HEPTULOSONATE-7-P" + 1/1 "Pi"
"SUCROSE-SYNTHASE-RXN"	1/1 "FRU" + 1/1 "UDP-GLUCOSE" -> 1/1 "UDP" + 1/1 "SUCROSE"
"AIRCARBOXY-RXN"	1/1 "PHOSPHORIBOSYL-CARBOXY-AMINOIMIDAZOLE" <> 1/1 "CARBON-DIOXIDE" + 1/1 "5-PHOSPHORIBOSYL-5-AMINOIMIDAZOLE"
"PHENYLPYRUVATE-DECARBOXYLASE-RXN"	1/1 "PHENYL-PYRUVATE" -> 1/1 "PHENYLACETALDEHYDE" + 1/1 "CARBON-DIOXIDE"
"RXN-6524"	1/1 "2-KETOGLUTARATE" + 1/1 "CPD-638" + 1/1 "OXYGEN-MOLECULE" -> 1/1 "SUC" + 1/1 "CARBON-DIOXIDE" + 1/1 "CPD-6203"
"RXN-5162"	1/1 "CPD-4941" + 1/1 "NADP" -> 1/1 "NADPH" + 1/1 "CPD-4942"
"SERINE-O-ACETTRAN-RXN"	1/1 "ACETYL-COA" + 1/1 "SER" -> 1/1 "ACETYLSERINE" + 1/1 "CO-A"
"RXN-4243"	1/1 "NADP" + 1/1 "CPD-4143" -> 1/1 "NADPH" + 1/1 "CPD-4162"
"URA-PHOSPH-RXN"	1/1 "DEOXYURIDINE" + 1/1 "Pi" <> 1/1 "DEOXY-RIBOSE-1P" + 1/1 "URACIL"
"RXN-6161"	1/1 "PYRUVATE" -> 1/1 "CARBON-DIOXIDE" + 1/1 "ACETALD"
"NAPHTHOATE-SYN-RXN"	1/1 "O-SUCCINYLBENZOYL-COA" -> 1/1 "DIHYDROXYNAPHTHOATE" + 1/1 "CO-A"
"RXN-961"	1/1 "OXYGEN-MOLECULE" + 1/1 "d-ribulose-1,5-p_{2}" -> 1/1 "CPD-67" + 2/1 "PROTON" + 1/1 "G3P"
"RXN3O-130"	1/1 "NADPH" + 1/1 "LANOSTEROL" + 1/1 "PROTON" + 1/1 "OXYGEN-MOLECULE" -> 1/1 "FORMATE" + 1/1 "44-DIMETHYL-CHOLESTA-812-24-TRIENOL" + 1/1 "NADP"
"RXN4KF-53"	1/1 "CPD4KF-7" <> 1/1 "CPD4KF-3"
"RXN-1062"	1/1 "NADPH" + 1/1 "OXYGEN-MOLECULE" + 1/1 "16-HYDROXYPALMITATE" -> 1/1 "9--OR-1016-DIHYDROXYPALMITATE" + 1/1 "NADP" + 1/1 "WATER"
"RXN66-25"	1/1 "CPD-8621" <> 1/1 "CPD-4186"
"RXN-947"	1/1 "2-KETOGLUTARATE" + 1/1 "CPD1F-95" + 1/1 "OXYGEN-MOLECULE" -> 1/1 "SUC" + 1/1 "CARBON-DIOXIDE" + 1/1 "CPD-475"
"DIHYDRONEOPTERIN-MONO-P-DEPHOS-RXN"	1/1 "DIHYDRONEOPTERIN-P" + 1/1 "WATER" -> 1/1 "DIHYDRO-NEO-PTERIN" + 1/1 "Pi"
"MANNPGUANYLTRANGDP-RXN"	1/1 "GDP" + 1/1 "MANNOSE-1P" <> 1/1 "GDP-MANNOSE" + 1/1 "Pi"
"RXN-8367"	1/1 "CPD-8165" <> 1/1 "CPD-8166"
"DTDPDEHYRHAMREDUCT-RXN"	1/1 "NADP" + 1/1 "DTDP-RHAMNOSE" -> 1/1 "NADPH" + 1/1 "DTDP-DEOH-DEOXY-MANNOSE"
"RXN-4305"	1/1 "CPD-4211" + 1/1 "ADP" -> 1/1 "CPD-4203" + 1/1 "PPI"
"ADENODEAMIN-RXN"	1/1 "WATER" + 1/1 "ADENOSINE" -> 1/1 "AMMONIA" + 1/1 "INOSINE"
"PHOSPHATE-BUTYRYLTRANSFERASE-RXN"	1/1 "BUTYRYL-COA" + 1/1 "Pi" <> 1/1 "BUTYRYL-P" + 1/1 "CO-A"
"PYRROLINECARBDEHYDROG-RXN"	1/1 "NAD" + 1/1 "l-delta(1)-pyrroline_5-carboxylate" + 2/1 "WATER" -> 1/1 "NADH" + 1/1 "GLT"
"RXN-5341"	1/1 "WATER" + 1/1 "LINAMARIN" -> 1/1 "2-HYDROXY-2-METHYLPROPANENITRILE" + 1/1 "GLC"
"R521-RXN"	1/1 "WATER" + 1/1 "HSCN" -> 1/1 "HS" + 1/1 "CPD-69"
"RXN-4312"	1/1 "WATER" + 1/1 "CPD-4204" -> 1/1 "CPD-4206" + 1/1 "Pi"
"NARINGENIN-3-DIOXYGENASE-RXN"	1/1 "2-KETOGLUTARATE" + 1/1 "NARINGENIN-CMPD" + 1/1 "OXYGEN-MOLECULE" <> 1/1 "SUC" + 1/1 "DIHYDROKAEMPFEROL-CMPD" + 1/1 "CARBON-DIOXIDE"
"PRIBFAICARPISOM-RXN"	1/1 "PHOSPHORIBOSYL-FORMIMINO-AICAR-P" <> 1/1 "PHOSPHORIBULOSYL-FORMIMINO-AICAR-P"
"MYO-INOSITOL-1-KINASE-RXN"	1/1 "MYO-INOSITOL" + 1/1 "ATP" -> 1/1 "1-L-MYO-INOSITOL-1-P" + 1/1 "ADP"
"IMPCYCLOHYDROLASE-RXN"	1/1 "WATER" + 1/1 "IMP" <> 1/1 "PHOSPHORIBOSYL-FORMAMIDO-CARBOXAMIDE"
"RXN-1401"	1/1 "TRYPTAMINE" + 1/1 "WATER" + 1/1 "OXYGEN-MOLECULE" -> 1/1 "HYDROGEN-PEROXIDE" + 1/1 "AMMONIA" + 1/1 "INDOLE_ACETALDEHYDE"
"RXN-5181"	1/1 "ACETYL-COA" + 1/1 "CPD-468" -> 1/1 "N2-ACETYL-ALPHA-AMIN" + 1/1 "CO-A"
"RXN4KF-24"	1/1 "CPD4KF-10" <> 1/1 "CPD4KF-2303"
"PROPCOASYN-RXN"	1/1 "FADH2" + 1/1 "ACRYLYL-COA" <> 1/1 "FAD" + 1/1 "PROPIONYL-COA"
"RXN-698"	1/1 "OXYGEN-MOLECULE" + 1/1 "CPD-7424" -> 1/1 "CPD1F-92" + 1/1 "CPD1F-4"
"FERRIC-CHELATE-REDUCTASE-RXN"	1/1 "NAD" + 2/1 "FE+2" -> 2/1 "FE+3" + 1/1 "NADH"
"RXN-8307"	1/1 "CPD-8074" <> 1/1 "CPD-8076"
"R12-RXN"	1/1 "CPD-26" <> 1/1 "FRUCTOSE-6P"
"2-MEBUCOA-FAD-RXN"	1/1 "2-METHYL-BUTYRYL-COA" + 1/1 "FAD" -> 1/1 "TIGLYL-COA" + 1/1 "FADH2"
"DIPHOSPHOMEVALONTE-DECARBOXYLASE-RXN"	1/1 "CPD-641" + 1/1 "ATP" -> 1/1 "delta(3)-isopentenyl-pp" + 1/1 "CARBON-DIOXIDE" + 1/1 "ADP" + 1/1 "Pi"
"ADENPHOSPHOR-RXN"	1/1 "ADENOSINE" + 1/1 "Pi" -> 1/1 "ADENINE" + 1/1 "RIBOSE-1P"
"RXN-8426"	1/1 "FARNESYL-PP" -> 1/1 "CPD-8243" + 1/1 "PPI" + 1/1 "PROTON"
"RXN-8309"	1/1 "CPD-8078" <> 1/1 "CPD-2190"
"RXN-3562"	1/1 "NADPH" + 1/1 "2-HYDROXYFORMONONETIN" -> 1/1 "CPD-3401" + 1/1 "NADP"
"RXN-6384"	1/1 "3-HYDROXY-PROPIONYL-COA" + 1/1 "WATER" <> 1/1 "3-HYDROXY-PROPIONATE" + 1/1 "CO-A"
"GLYCEROL-KIN-RXN"	1/1 "GLYCEROL" + 1/1 "ATP" -> 1/1 "GLYCEROL-3P" + 1/1 "ADP"
"TRANS-CINNAMATE-2-MONOOXYGENASE-RXN"	1/1 "NADPH" + 1/1 "CPD-674" + 1/1 "OXYGEN-MOLECULE" -> 1/1 "NADP" + 1/1 "WATER" + 1/1 "2-COUMARATE"
"R341-RXN"	1/1 "CPD-687" + 2/1 "WATER" + 2/1 "GLN" + 2/1 "ATP" -> 1/1 "CPD-688" + 2/1 "GLT" + 2/1 "ADP" + 2/1 "Pi"
"UREASE-RXN"	1/1 "UREA" + 1/1 "WATER" -> 2/1 "AMMONIA" + 1/1 "CARBON-DIOXIDE"
"RXN-5285"	1/1 "NADPH" + 1/1 "DIVINYL-PROTOCHLOROPHYLLIDE-A" + 1/1 "PROTON" -> 1/1 "NADP" + 1/1 "DIVINYLCHLOROPHYLLIDE-A"
"RXN1F-88"	1/1 "CHLOROPHYLL-A" + 1/1 "OXYGEN-MOLECULE" -> 1/1 "CHLOROPHYLL-B" + 1/1 "WATER"
"ARGSUCCINSYN-RXN"	1/1 "L-CITRULLINE" + 1/1 "ATP" + 1/1 "L-ASPARTATE" -> 1/1 "PPI" + 1/1 "L-ARGININO-SUCCINATE" + 1/1 "AMP"
"GUANINE-DEAMINASE-RXN"	1/1 "GUANINE" + 1/1 "WATER" -> 1/1 "AMMONIA" + 1/1 "XANTHINE"
"TETRAACYLDISACC4KIN-RXN"	1/1 "BISOHMYR-GLC" + 1/1 "ATP" -> 1/1 "LIPID-IV-A" + 1/1 "ADP"
"1.2.1.27-RXN"	1/1 "CH3-MALONATE-S-ALD" + 1/1 "NAD" + 1/1 "CO-A" -> 1/1 "PROPIONYL-COA" + 1/1 "NADH" + 1/1 "CARBON-DIOXIDE"
"RXN-7692"	1/1 "2K-4CH3-PENTANOATE" -> 1/1 "CPD-7031" + 1/1 "CARBON-DIOXIDE"
"L-GLN-FRUCT-6-P-AMINOTRANS-RXN"	1/1 "GLN" + 1/1 "FRUCTOSE-6P" -> 1/1 "D-GLUCOSAMINE-6-P" + 1/1 "GLT"
"ARYLFORMAMIDASE-RXN"	1/1 "WATER" + 1/1 "N-FORMYLKYNURENINE" <> 1/1 "L-KYNURENINE" + 1/1 "FORMATE"
"RXN-8330"	1/1 "CPD-8089" <> 1/1 "CPD-8090"
"DTDPKIN-RXN"	1/1 "TDP" + 1/1 "ATP" <> 1/1 "TTP" + 1/1 "ADP"
"RIBOPHOSPHAT-RXN"	1/1 "WATER" + 1/1 "CPD-1086" -> 1/1 "AMINO-RIBOSYLAMINO-1H-3H-PYR-DIONE" + 1/1 "Pi"
"RXN-1728"	1/1 "CPD-2187" <> 1/1 "CPD-2188"
"3-HYDROXYBENZOATE-6-MONOOXYGENASE-RXN"	1/1 "NADH" + 1/1 "3-HYDROXYBENZOATE" + 1/1 "OXYGEN-MOLECULE" -> 1/1 "CPD-633" + 1/1 "NAD" + 1/1 "WATER"
"R147-RXN"	1/1 "CPD-85" + 1/1 "OXYGEN-MOLECULE" -> 1/1 "CPD-479" + 1/1 "FORMATE"
"RXN-5466"	1/1 "CPD-171" + 1/1 "CPD-5164" -> 1/1 "CPD-5165" + 1/1 "DOLICHOLP"
"FLAVONOL-3-SULFOTRANSFERASE-RXN"	1/1 "PAPS" + 1/1 "CPD-520" -> 1/1 "CPD-1822" + 1/1 "PAP"
"DMK-RXN"	1/1 "DIHYDROXYNAPHTHOATE" + 1/1 "OCTAPRENYL-DIPHOSPHATE" -> 1/1 "PPI" + 1/1 "CARBON-DIOXIDE" + 1/1 "DEMETHYLMENAQUINONE"
"RXN0-2382"	1/1 "INDOLE" + 1/1 "SER" -> 1/1 "TRP" + 1/1 "WATER"
"RXN-7785"	1/1 "2-KETOGLUTARATE" + 1/1 "CPD-7088" + 1/1 "OXYGEN-MOLECULE" -> 1/1 "SUC" + 1/1 "CPD-7090" + 1/1 "CARBON-DIOXIDE" + 2/1 "WATER"
"RXN-7607"	1/1 "WATER" + 1/1 "IMP" -> 1/1 "INOSINE" + 1/1 "Pi"
"1.2.1.32-RXN"	1/1 "NAD" + 1/1 "WATER" + 1/1 "2-AMINOMUCONATE_SEMIALDEHYDE" -> 1/1 "2-AMINO-MUCONATE" + 1/1 "NADH"
"RXN-6550"	1/1 "2-KETOGLUTARATE" + 1/1 "CPD1F-137" + 1/1 "OXYGEN-MOLECULE" -> 1/1 "SUC" + 1/1 "CPD-6224" + 1/1 "CARBON-DIOXIDE"
"ALPHAGALACTOSID-RXN"	1/1 "WATER" + 1/1 "MELIBIOSE" -> 1/1 "GALACTOSE" + 1/1 "GLC"
"2.3.1.156-RXN"	1/1 "ISOVALERYL-COA" + 3/1 "MALONYL-COA" -> 3/1 "CARBON-DIOXIDE" + 4/1 "CO-A" + 1/1 "3-METHYL-1-246-TRIHYDROXYPHENYLBUTAN"
"RXN-5110"	1/1 "GERANYL-PP" -> 1/1 "PPI" + 1/1 "CPD-4888"
"(+)-NEOMENTHOL-DEHYDROGENASE-RXN"	1/1 "NADP" + 1/1 "CPD-1905" -> 1/1 "NADPH" + 1/1 "CPD-1909"
"THIOSULFATE-SULFURTRANSFERASE-RXN"	1/1 "HCN" + 1/1 "S2O3" <> 1/1 "HSCN" + 1/1 "SO3"
"RXN-5103"	1/1 "GERANYL-PP" -> 1/1 "PPI" + 1/1 "CPD-4893"
"RXN-7610"	1/1 "URATE" + 1/1 "OXYGEN-MOLECULE" <> 1/1 "HYDROGEN-PEROXIDE" + 1/1 "ALLANTOIN" + 1/1 "CARBON-DIOXIDE"
"RXN-7645"	1/1 "CINNAMOYL-COA" + 3/1 "MALONYL-COA" -> 1/1 "CPD-6993" + 3/1 "CARBON-DIOXIDE" + 4/1 "CO-A"
"RXN1F-167"	1/1 "2-KETOGLUTARATE" + 1/1 "CPD-695" + 1/1 "OXYGEN-MOLECULE" -> 1/1 "SUC" + 1/1 "CPD-638" + 1/1 "CARBON-DIOXIDE"
"RXN-2601"	1/1 "COUMARYL-COA" + 1/1 "QUINATE" -> 1/1 "CO-A" + 1/1 "4-COUMAROYLQUINATE"
"RXN-1882"	1/1 "GDP-MANNOSE" <> 1/1 "GDP-L-GALACTOSE"
"ISOPROPANOL-DEHYDROGENASE-(NADP+)-RXN"	1/1 "ISO-PROPANOL" + 1/1 "NADP" -> 1/1 "NADPH" + 1/1 "ACETONE"
"RXN-3283"	2/1 "NADPH" + 1/1 "CPD-3061" + 1/1 "OXYGEN-MOLECULE" -> 1/1 "2-HYDROXYISOFLAVANONE" + 2/1 "NADP" + 1/1 "WATER"
"DIHYDROFOLATEREDUCT-RXN"	1/1 "THF" + 1/1 "NADP" <> 1/1 "NADPH" + 1/1 "DIHYDROFOLATE"
"SUCCDIAMINOPIMDESUCC-RXN"	1/1 "n-succinylll-2,6-diaminopimelate" + 1/1 "WATER" -> 1/1 "SUC" + 1/1 "LL-DIAMINOPIMELATE"
"DIAMINOPIMDECARB-RXN"	1/1 "MESO-DIAMINOPIMELATE" -> 1/1 "CARBON-DIOXIDE" + 1/1 "LYS"
"RXN-8002"	1/1 "CPD-464" -> 1/1 "PPI" + 1/1 "PHYTOENE"
"GLUC1PADENYLTRANS-RXN"	1/1 "GLC-1-P" + 1/1 "ATP" -> 1/1 "ADP-D-GLUCOSE" + 1/1 "PPI"
"HOMOCYSMETB12-RXN"	1/1 "5-METHYL-THF" + 1/1 "HOMO-CYS" -> 1/1 "THF" + 1/1 "MET"
"PHOSMANMUT-RXN"	1/1 "MANNOSE-1P" <> 1/1 "MANNOSE-6P"
"3.2.1.26-RXN"	1/1 "SUCROSE-6P" + 1/1 "WATER" -> 1/1 "FRU" + 1/1 "GLC-6-P"
"PPGPPSYN-RXN"	1/1 "GUANOSINE-5DP-3DP" + 1/1 "WATER" -> 1/1 "GDP" + 1/1 "PPI"
"CYSTATHIONINE-BETA-LYASE-RXN"	1/1 "L-CYSTATHIONINE" + 1/1 "WATER" -> 1/1 "PYRUVATE" + 1/1 "AMMONIA" + 1/1 "HOMO-CYS"
"RXN1F-170"	1/1 "2-KETOGLUTARATE" + 1/1 "OXYGEN-MOLECULE" + 1/1 "CPD1F-140" -> 1/1 "SUC" + 1/1 "CARBON-DIOXIDE" + 1/1 "CPD1F-139"
"RXN-7580"	1/1 "NADPH" + 1/1 "ENT-KAUR-16-EN-19-AL" + 1/1 "PROTON" + 1/1 "OXYGEN-MOLECULE" -> 1/1 "CPD1F-132" + 1/1 "NADP" + 1/1 "WATER"
"MALONYL-COA-DECARBOXYLASE-RXN"	1/1 "MALONYL-COA" -> 1/1 "ACETYL-COA" + 1/1 "CARBON-DIOXIDE"
"NAD-KIN-RXN"	1/1 "NAD" + 1/1 "ATP" -> 1/1 "NADP" + 1/1 "ADP"
"CYTIKIN-RXN"	1/1 "CYTIDINE" + 1/1 "ATP" -> 1/1 "CMP" + 1/1 "ADP"
"NADPYROPHOSPHAT-RXN"	1/1 "NAD" + 1/1 "WATER" -> 1/1 "NICOTINAMIDE_NUCLEOTIDE" + 1/1 "AMP"
"FUMHYDR-RXN"	1/1 "MAL" <> 1/1 "FUM" + 1/1 "WATER"
"DIOHBUTANONEPSYN-RXN"	1/1 "RIBULOSE-5P" -> 1/1 "DIHYDROXY-BUTANONE-P" + 1/1 "FORMATE"
"4.1.1.74-RXN"	1/1 "INDOLE_PYRUVATE" -> 1/1 "INDOLE_ACETALDEHYDE" + 1/1 "CARBON-DIOXIDE"
"1.3.1.2-RXN"	1/1 "NADP" + 1/1 "DI-H-URACIL" <> 1/1 "NADPH" + 1/1 "URACIL"
"RXN-7780"	1/1 "CPD-3141" + 1/1 "CPD-4211" -> 1/1 "CPD-6722" + 1/1 "PPI"
"IMIDPHOSDEHYD-RXN"	1/1 "D-ERYTHRO-IMIDAZOLE-GLYCEROL-P" <> 1/1 "WATER" + 1/1 "IMIDAZOLE-ACETOL-P"
"R312-RXN"	1/1 "EPYRIDALDOX" -> 1/1 "3-CYANOPYRIDINE" + 1/1 "WATER"
"RIB5PISOM-RXN"	1/1 "RIBOSE-5P" <> 1/1 "RIBULOSE-5P"
"RXN0-743"	1/1 "CPD0-181" <> 1/1 "PHOSPHORIBOSYL-CARBOXY-AMINOIMIDAZOLE"
"GLUTCYSLIG-RXN"	1/1 "CYS" + 1/1 "GLT" + 1/1 "ATP" -> 1/1 "L-GAMMA-GLUTAMYLCYSTEINE" + 1/1 "ADP" + 1/1 "Pi"
"RXN-7577"	1/1 "WATER" + 1/1 "COUMARYL-COA" + 3/1 "MALONYL-COA" -> 3/1 "CARBON-DIOXIDE" + 1/1 "CPD-6954" + 4/1 "CO-A"
"RXN-8503"	1/1 "CPD-8678" -> 1/1 "CPD-8686" + 1/1 "CPD-8685"
"1.5.1.7-RXN"	1/1 "NAD" + 1/1 "WATER" + 1/1 "SACCHAROPINE" -> 1/1 "2-KETOGLUTARATE" + 1/1 "NADH" + 1/1 "LYS"
"SPHINGANINE-KINASE-RXN"	1/1 "DIHYDRO-SPHINGOSINE" + 1/1 "ATP" -> 1/1 "CPD-649" + 1/1 "ADP"
"RXN66-241"	1/1 "NOREPINEPHRINE" + 1/1 "S-ADENOSYLMETHIONINE" -> 1/1 "ADENOSYL-HOMO-CYS" + 1/1 "L-EPINEPHRINE"
"HISTAMINOTRANS-RXN"	1/1 "GLT" + 1/1 "IMIDAZOLE-ACETOL-P" <> 1/1 "2-KETOGLUTARATE" + 1/1 "L-HISTIDINOL-P"
"TRIOSEPISOMERIZATION-RXN"	1/1 "GAP" <> 1/1 "DIHYDROXY-ACETONE-PHOSPHATE"
"AMINOPROPDEHYDROG-RXN"	1/1 "NAD" + 1/1 "1-AMINO-PROPAN-2-OL" -> 1/1 "NADH" + 1/1 "AMINO-ACETONE"
"2.4.1.123-RXN"	1/1 "MYO-INOSITOL" + 1/1 "UDP-GALACTOSE" -> 1/1 "UDP" + 1/1 "CPD-458"
"RXN-87"	1/1 "COUMARYL-COA" + 3/1 "MALONYL-COA" -> 4/1 "CARBON-DIOXIDE" + 1/1 "CPD-83" + 4/1 "CO-A"
"1.3.1.70-RXN"	1/1 "NADP" + 1/1 "44-DIMETHYL-824-CHOLESTADIENOL" -> 1/1 "NADPH" + 1/1 "44-DIMETHYL-CHOLESTA-812-24-TRIENOL"
"GUANOSINE-DEAMINASE-RXN"	1/1 "GUANOSINE" + 1/1 "WATER" -> 1/1 "XANTHOSINE" + 1/1 "AMMONIA"
"SAMDECARB-RXN"	1/1 "S-ADENOSYLMETHIONINE" -> 1/1 "S-ADENOSYLMETHIONINAMINE" + 1/1 "CARBON-DIOXIDE"
"GDPPYPHOSKIN-RXN"	1/1 "GDP" + 1/1 "ATP" -> 1/1 "GUANOSINE-5DP-3DP" + 1/1 "AMP"
"RXN0-4401"	1/1 "NADH" + 1/1 "WATER" -> 1/1 "NMNH" + 1/1 "AMP"
"TRYPTOPHAN-2-MONOOXYGENASE-RXN"	1/1 "TRP" + 1/1 "OXYGEN-MOLECULE" -> 1/1 "CPD-237" + 1/1 "CARBON-DIOXIDE" + 1/1 "WATER"
"PANTOTHENATE-KIN-RXN"	1/1 "PANTOTHENATE" + 1/1 "ATP" -> 1/1 "4-P-PANTOTHENATE" + 1/1 "ADP"
"RXN-1063"	2/1 "NADPH" + 1/1 "OLEATE-CPD" + 1/1 "OXYGEN-MOLECULE" -> 2/1 "NADP" + 1/1 "WATER" + 1/1 "18-HYDROXYOLEATE"
"3PGAREARR-RXN"	1/1 "G3P" <> 1/1 "2-PG"
"TYROSINE-DECARBOXYLASE-RXN"	1/1 "TYR" -> 1/1 "CARBON-DIOXIDE" + 1/1 "TYRAMINE"
"RXN-8364"	1/1 "CPD-8161" <> 1/1 "CPD-8162"
"RXN66-24"	1/1 "NADPH" + 1/1 "CPD-8620" -> 1/1 "NADP" + 1/1 "CPD-8621"
"ARGDECARBOX-RXN"	1/1 "ARG" -> 1/1 "AGMATHINE" + 1/1 "CARBON-DIOXIDE"
"RXN-7422"	1/1 "DIHYDROSTERCULIC-ACID" <> 1/1 "STERCULATE"
"RXN-7807"	1/1 "CPD-7105" + 1/1 "OXYGEN-MOLECULE" -> 1/1 "CPD-7106" + 1/1 "WATER"
"INOSINEKIN-RXN"	1/1 "INOSINE" + 1/1 "ATP" -> 1/1 "ADP" + 1/1 "IMP"
"PHOSPHOGLUCMUT-RXN"	1/1 "GLC-1-P" <> 1/1 "ALPHA-GLC-6-P"
"1.1.1.271-RXN"	1/1 "NADP" + 1/1 "GUANOSINE_DIPHOSPHATE_FUCOSE" -> 1/1 "NADPH" + 1/1 "GDP-4-DEHYDRO-6-DEOXY-D-MANNOSE"
"RXN-4311"	1/1 "CPD-4203" + 1/1 "WATER" -> 1/1 "Pi" + 1/1 "CPD-4205"
"RXN-4242"	1/1 "NADP" + 1/1 "CPD-707" -> 1/1 "NADPH" + 1/1 "CPD-8135"
"RXN-1685"	1/1 "ALPHA-GLUCOSE" + 1/1 "ATP" -> 1/1 "ALPHA-GLC-6-P" + 1/1 "ADP"
"GALACTURIDYLYLTRANS-RXN"	1/1 "GALACTOSE-1P" + 1/1 "UDP-GLUCOSE" <> 1/1 "GLC-1-P" + 1/1 "UDP-GALACTOSE"
"PROLINE-RACEMASE-RXN"	1/1 "PRO" <> 1/1 "D-PROLINE"
"ACETATE--COA-LIGASE-RXN"	1/1 "ATP" + 1/1 "CO-A" + 1/1 "ACET" -> 1/1 "ACETYL-COA" + 1/1 "PPI" + 1/1 "AMP"
"CYTIDEAM-RXN"	1/1 "WATER" + 1/1 "DEOXYCYTIDINE" -> 1/1 "AMMONIA" + 1/1 "DEOXYURIDINE"
"RXN-1402"	1/1 "NADPH" + 1/1 "TRP" + 1/1 "OXYGEN-MOLECULE" -> 1/1 "WATER" + 1/1 "NADP" + 1/1 "CARBON-DIOXIDE" + 1/1 "INDOLE-3-ACETALDOXIME"
"RXN66-103"	1/1 "CPD-2748" + 1/1 "WATER" -> 1/1 "CPD-2749"
"RXN-8324"	1/1 "CPD-8092" <> 1/1 "CPD-8093"
"ADOMET-DMK-METHYLTRANSFER-RXN"	1/1 "S-ADENOSYLMETHIONINE" + 1/1 "DEMETHYLMENAQUINONE" -> 1/1 "VITAMIN_K_{2}" + 1/1 "ADENOSYL-HOMO-CYS"
"RXN-2622"	1/1 "CAFFEOYLQUINATE" + 1/1 "CO-A" -> 1/1 "QUINATE" + 1/1 "CAFFEOYL-COA"
"2.7.1.90-RXN"	1/1 "PPI" + 1/1 "FRUCTOSE-6P" -> 1/1 "FRUCTOSE-16-DIPHOSPHATE" + 1/1 "Pi"
"1.14.13.71-RXN"	1/1 "NADPH" + 1/1 "S-N-METHYLCOCLAURINE" + 1/1 "OXYGEN-MOLECULE" -> 1/1 "NADP" + 1/1 "WATER" + 1/1 "3-HYDROXY-N-METHYL-S-COCLAURINE"
"RXN-6622"	1/1 "CYS-GLY" + 1/1 "WATER" -> 1/1 "GLY" + 1/1 "CYS"
"RXN-1863"	1/1 "CPD-2281" + 1/1 "WATER" -> 1/1 "6G-KESTOTETRAOSE" + 1/1 "FRU"
"3-SULFINYL-PYRUVATE-SPON-RXN"	1/1 "WATER" + 1/1 "3-SULFINYL-PYRUVATE" -> 1/1 "PYRUVATE" + 1/1 "SO3"
"RXN-7869"	1/1 "UDP-N-ACETYL-D-GLUCOSAMINE" + 1/1 "MANNOSYL-ETCETERA-MANNOSYL-R" -> 1/1 "UDP" + 1/1 "ACETYL-GLUCOSAMINYL-ETCETERA-MANNOSYL-R"
"RXN-8421"	1/1 "FARNESYL-PP" -> 1/1 "PPI" + 1/1 "PROTON" + 1/1 "CPD-8238"
"RXN1F-144"	2/1 "GERANYLGERANYL-PP" -> 2/1 "PPI" + 1/1 "PHYTOENE"
"DTDPDEHYDRHAMEPIM-RXN"	1/1 "DTDP-DEOH-DEOXY-GLUCOSE" <> 1/1 "DTDP-DEOH-DEOXY-MANNOSE"
"RXN-3645"	1/1 "S-ADENOSYLMETHIONINE" + 1/1 "CPD-3141" -> 1/1 "ADENOSYL-HOMO-CYS" + 1/1 "BIOCHANIN-A"
"RXN-2005"	1/1 "WATER" + 1/1 "BENZOYLCOA" -> 1/1 "BENZOATE" + 1/1 "CO-A"
"GTP-CYCLOHYDRO-II-RXN"	1/1 "GTP" + 3/1 "WATER" -> 1/1 "DIAMINO-OH-PHOSPHORIBOSYLAMINO-PYR" + 1/1 "PPI" + 1/1 "FORMATE"
"RXN-8432"	1/1 "FARNESYL-PP" -> 1/1 "PPI" + 1/1 "PROTON" + 1/1 "CPD-8232"
"1.14.13.8-RXN"	1/1 "NADPH" + 1/1 "NN-DIMETHYLANILINE" + 1/1 "OXYGEN-MOLECULE" -> 1/1 "NADP" + 1/1 "WATER" + 1/1 "NN-DIMETHYLANILINE-N-OXIDE"
"RXN-7666"	1/1 "NADPH" + 1/1 "CPD-7006" <> 1/1 "CHLOROPHYLL-A" + 1/1 "NADP"
"METHENYLTHFCYCLOHYDRO-RXN"	1/1 "WATER" + 1/1 "5,10-methenyl-thf" <> 1/1 "10-FORMYL-THF"
"RXN-5467"	1/1 "CPD-5165" + 1/1 "CPD-171" -> 1/1 "CPD-5166" + 1/1 "DOLICHOLP"
"HYDROXYMETHYLGLUTARYL-COA-SYNTHASE-RXN"	1/1 "ACETYL-COA" + 1/1 "ACETOACETYL-COA" + 1/1 "WATER" -> 1/1 "3-HYDROXY-3-METHYL-GLUTARYL-COA" + 1/1 "CO-A"
"RXN-7686"	1/1 "2-KETOGLUTARATE" + 1/1 "NARINGENIN-CMPD" + 1/1 "OXYGEN-MOLECULE" -> 1/1 "SUC" + 1/1 "WATER" + 1/1 "CARBON-DIOXIDE" + 1/1 "CPD-431"
"H2PTERIDINEPYROPHOSPHOKIN-RXN"	1/1 "AMINO-OH-HYDROXYMETHYL-DIHYDROPTERIDINE" + 1/1 "ATP" -> 1/1 "DIHYDROPTERIN-CH2OH-PP" + 1/1 "AMP"
"RXN-1725"	1/1 "CPD-2183" <> 1/1 "CPD-2184"
"RXN-7784"	1/1 "NADPH" + 1/1 "CPD-7087" -> 1/1 "NADP" + 1/1 "CPD-7088"
"RXN-1481"	1/1 "NADPH" + 1/1 "LEUCOPELARGONIDIN-CMPD" -> 1/1 "CPD-1962" + 1/1 "NADP" + 1/1 "WATER"
"RXN-5441"	1/1 "INDOLE-3-GLYCOLATE" <> 1/1 "INDOLE-3-GLYOXYLATE"
"RXN-8322"	1/1 "CPD-8091" <> 1/1 "CPD-2182"
"RXN-5102"	1/1 "CPD-4887" <> 1/1 "CPD-4261"
"RXN-1883"	2/1 "WATER" + 1/1 "GDP-L-GALACTOSE" -> 1/1 "GMP" + 1/1 "L-GALACTOSE" + 1/1 "Pi"
"2.4.1.142-RXN"	1/1 "NN-DIACETYLCHITOBIOSYLDIPHOSPHODOLICHO" + 1/1 "GDP-MANNOSE" -> 1/1 "GDP" + 1/1 "ALPHA-D-MANNOSYLCHITOBIO"
"R223-RXN"	1/1 "CPD-195" + 1/1 "ATP" + 1/1 "CO-A" -> 1/1 "OCTANOYL-COA" + 1/1 "PPI" + 1/1 "AMP"
"BIS(5'-ADENOSYL)-TRIPHOSPHATASE-RXN"	1/1 "ADENOSINE5TRIPHOSPHO5ADENOSINE" + 1/1 "WATER" -> 1/1 "ADP" + 1/1 "AMP"
"1.1.1.168-RXN"	1/1 "PANTOYL-LACTONE" + 1/1 "NADP" -> 1/1 "NADPH" + 1/1 "2-DEHYDROPANTOYL-LACTONE"
"RXN-7648"	1/1 "CPD-6991" + 1/1 "2-KETOGLUTARATE" + 1/1 "OXYGEN-MOLECULE" -> 1/1 "SUC" + 1/1 "CPD-6992" + 1/1 "CARBON-DIOXIDE"
"RXN-8001"	2/1 "NAD" + 1/1 "HISTIDINOL" -> 1/1 "HIS" + 2/1 "NADH" + 2/1 "PROTON"
"RIBOFLAVINSYNDEAM-RXN"	1/1 "DIAMINO-OH-PHOSPHORIBOSYLAMINO-PYR" + 1/1 "WATER" -> 1/1 "CPD-602" + 1/1 "AMMONIA"
"RXN4KF-11496"	1/1 "CPD4KF-6" <> 1/1 "CPD4KF-11"
"RXN-8414"	1/1 "FARNESYL-PP" -> 1/1 "PPI" + 1/1 "CPD-8230"
"RXN0-366"	1/1 "GUANOSINE" + 1/1 "WATER" -> 1/1 "GUANINE" + 1/1 "RIBOSE"
"CBBLSSYN-RXN"	1/1 "OXYGEN-MOLECULE" + 1/1 "d-ribulose-1,5-p_{2}" -> 1/1 "CPD-67" + 1/1 "G3P"
"RXN-8444"	1/1 "WATER" + 1/1 "NICOTINATE_NUCLEOTIDE" -> 1/1 "NIACINE" + 1/1 "RIBOSE-5P"
"RXN3O-178"	1/1 "S-ADENOSYLMETHIONINE" + 1/1 "ZYMOSTEROL" -> 1/1 "ADENOSYL-HOMO-CYS" + 1/1 "FECOSTEROL"
"ORNITHINE-GLU-AMINOTRANSFORASE-RXN"	1/1 "2-KETOGLUTARATE" + 1/1 "L-ORNITHINE" <> 1/1 "L-GLUTAMATE_GAMMA-SEMIALDEHYDE" + 1/1 "GLT"
"ISOCITDEH-RXN"	1/1 "NADP" + 1/1 "threo-d(s)-iso-citrate" -> 1/1 "NADPH" + 1/1 "2-KETOGLUTARATE" + 1/1 "CARBON-DIOXIDE"
"ISOPIPERITENOL-DEHYDROGENASE-RXN"	1/1 "CPD-263" + 1/1 "NAD" -> 1/1 "CPD-1090" + 1/1 "NADH"
"2-OXOGLUT-DECARBOX-RXN"	1/1 "2-KETOGLUTARATE" + 1/1 "THIAMINE-PYROPHOSPHATE" -> 1/1 "SUCCINATE-SEMIALDEHYDE-THIAMINE-PPI" + 1/1 "CARBON-DIOXIDE"
"RXN-7590"	1/1 "2-KETOGLUTARATE" + 1/1 "CPD-6202" + 1/1 "OXYGEN-MOLECULE" -> 1/1 "SUC" + 1/1 "WATER" + 1/1 "CARBON-DIOXIDE" + 1/1 "CPD-6201"
"HISTCYCLOHYD-RXN"	1/1 "WATER" + 1/1 "PHOSPHORIBOSYL-AMP" <> 1/1 "PHOSPHORIBOSYL-FORMIMINO-AICAR-P"
"TRYPSYN-RXN"	1/1 "INDOLE-3-GLYCEROL-P" + 1/1 "SER" -> 1/1 "TRP" + 1/1 "WATER" + 1/1 "GAP"
"RXN-821"	1/1 "FAD" + 1/1 "PRO" -> 1/1 "FADH2" + 1/1 "l-delta(1)-pyrroline_5-carboxylate"
"UDP-ARABINOSE-4-EPIMERASE-RXN"	1/1 "UDP-L-ARABINOSE" <> 1/1 "UDP-D-XYLOSE"
"RXN-8425"	1/1 "FARNESYL-PP" -> 1/1 "PPI" + 1/1 "PROTON" + 1/1 "CPD-8242"
"RXN66-304"	1/1 "NADPH" + 1/1 "CPD-4568" + 1/1 "OXYGEN-MOLECULE" -> 1/1 "NADP" + 2/1 "WATER" + 1/1 "CPD-4573"
"ADENOSINE-NUCLEOSIDASE-RXN"	1/1 "WATER" + 1/1 "ADENOSINE" -> 1/1 "ADENINE" + 1/1 "RIBOSE"
"RXN-6522"	1/1 "2-KETOGLUTARATE" + 1/1 "OXYGEN-MOLECULE" + 1/1 "CPD1F-97" -> 1/1 "SUC" + 1/1 "CPD-6202" + 1/1 "CARBON-DIOXIDE"
"GABATRANSAM-RXN"	1/1 "2-KETOGLUTARATE" + 1/1 "4-AMINO-BUTYRATE" -> 1/1 "SUCC-S-ALD" + 1/1 "GLT"
"GALLATE-DECARBOXYLASE-RXN"	1/1 "CPD-183" -> 1/1 "CARBON-DIOXIDE" + 1/1 "PYROGALLOL"
"TOLUENE-SIDE-CHAIN-MONOOXYGENASE-RXN"	1/1 "TOLUENE" + 1/1 "NADH" + 1/1 "OXYGEN-MOLECULE" -> 1/1 "NAD" + 1/1 "WATER" + 1/1 "BENZYL-ALCOHOL"
"DHBDEHYD-RXN"	1/1 "NAD" + 1/1 "DIHYDRO-DIOH-BENZOATE" -> 1/1 "NADH" + 1/1 "2-3-DIHYDROXYBENZOATE"
"1.1.1.8-RXN"	1/1 "NAD" + 1/1 "GLYCEROL-3P" -> 1/1 "DIHYDROXY-ACETONE-PHOSPHATE" + 1/1 "NADH" + 1/1 "PROTON"
"PELUDP-RXN"	1/1 "PELARGONIDIN-CMPD" + 1/1 "UDP-GLUCOSE" -> 1/1 "UDP" + 1/1 "PELARGONIDIN-3-GLUCOSIDE-CMPD"
"RXN-2948"	1/1 "INDOLE_ACETATE_AUXIN" + 1/1 "GLN" -> 1/1 "WATER" + 1/1 "INDOLE-3-ACETYL-GLN"
"ATPPHOSPHORIBOSYLTRANS-RXN"	1/1 "PPI" + 1/1 "PHOSPHORIBOSYL-ATP" <> 1/1 "PRPP" + 1/1 "ATP"
"GLUCUROISOM-RXN"	1/1 "GLUCURONATE" <> 1/1 "FRUCTURONATE"
"2.1.1.19-RXN"	1/1 "TRIMETHYLSULFONIUM" + 1/1 "THF" -> 1/1 "CPD-7670" + 1/1 "5-METHYL-THF"
"UMPKI-RXN"	1/1 "UMP" + 1/1 "ATP" <> 1/1 "UDP" + 1/1 "ADP"
"RXN-8365"	1/1 "CPD-8163" <> 1/1 "CPD-8164"
"RXN66-27"	1/1 "NADPH" + 1/1 "CPD-8646" -> 1/1 "NADP" + 1/1 "DESMOSTEROL-CPD"
"COBALAMINSYN-RXN"	1/1 "ALPHA-RIBAZOLE" + 1/1 "ADENOSYLCOBINAMIDE-GDP" -> 1/1 "GMP" + 1/1 "ADENOSYLCOBALAMIN"
"BENZALDEHYDE-DEHYDROGENASE-(NAD+)-RXN"	1/1 "BENZALDEHYDE" + 1/1 "NAD" + 1/1 "WATER" -> 1/1 "BENZOATE" + 1/1 "NADH" + 2/1 "PROTON"
"RXN-8278"	1/1 "CPD-458" + 1/1 "CPD-8046" -> 1/1 "MYO-INOSITOL" + 1/1 "CPD-8048"
"ACETOACETATE-DECARBOXYLASE-RXN"	1/1 "3-KETOBUTYRATE" + 1/1 "PROTON" -> 1/1 "ACETONE" + 1/1 "CARBON-DIOXIDE"
"R309-RXN"	1/1 "ACRYLONITRILE" + 2/1 "WATER" <> 1/1 "AMMONIA" + 1/1 "ACRYLATE"
"GLUTAMATE-SYNTHASE-(NADH)-RXN"	1/1 "2-KETOGLUTARATE" + 1/1 "NADH" + 1/1 "GLN" -> 1/1 "NAD" + 2/1 "GLT"
"ASPARAGHYD-RXN"	1/1 "ASN" + 1/1 "WATER" -> 1/1 "AMMONIA" + 1/1 "L-ASPARTATE"
"RXN-1101"	1/1 "NADPH" + 1/1 "COUMARYL-COA" -> 1/1 "COUMARALDEHYDE" + 1/1 "NADP" + 1/1 "CO-A"
"PMPOXI-RXN"	1/1 "WATER" + 1/1 "PYRIDOXAMINE-5P" + 1/1 "OXYGEN-MOLECULE" -> 1/1 "HYDROGEN-PEROXIDE" + 1/1 "PYRIDOXAL_PHOSPHATE" + 1/1 "AMMONIA"
"RXN-5183"	1/1 "NADPH" + 1/1 "N2ACETYL-ALPHA-NP" + 1/1 "PROTON" -> 1/1 "N-ACETYL-AAA-SEMIALDEHYDE" + 1/1 "NADP" + 1/1 "Pi"
"6PGLUCONOLACT-RXN"	1/1 "WATER" + 1/1 "D-6-P-GLUCONO-DELTA-LACTONE" -> 1/1 "CPD-2961"
"GDPMANMANHYDRO-RXN"	1/1 "WATER" + 1/1 "GDP-MANNOSE" -> 1/1 "GDP" + 1/1 "MANNOSE"
"GLYOXII-RXN"	1/1 "S-LACTOYL-GLUTATHIONE" + 1/1 "WATER" -> 1/1 "GLUTATHIONE" + 1/1 "D-LACTATE"
"RXN-1403"	1/1 "INDOLE-3-ACETALDOXIME" -> 1/1 "WATER" + 1/1 "INDOLEYL-CPD"
"PGLYCDEHYDROG-RXN"	1/1 "NAD" + 1/1 "G3P" <> 1/1 "3-P-HYDROXYPYRUVATE" + 1/1 "NADH"
"5.4.1.2-RXN"	1/1 "CPD-686" <> 1/1 "CPD-687"
"CARBODEHYDRAT-RXN"	1/1 "H2CO3" -> 1/1 "WATER" + 1/1 "CARBON-DIOXIDE"
"GLUCOSE-6-PHOSPHATE-1-EPIMERASE-RXN"	1/1 "ALPHA-GLC-6-P" <> 1/1 "GLC-6-P"
"RXN-8325"	1/1 "CPD-8093" <> 1/1 "1-183-2-183-SN-GLYCEROL-PHOSPHOCHOLINE"
"DTMPKI-RXN"	1/1 "TMP" + 1/1 "ATP" -> 1/1 "TDP" + 1/1 "ADP"
"UDP-N-ACETYLGLUCOSAMINE-4-EPIMERASE-RXN"	1/1 "UDP-N-ACETYL-D-GLUCOSAMINE" <> 1/1 "UDP-N-ACETYL-GALACTOSAMINE"
"ACETALD-DEHYDROG-RXN"	1/1 "NAD" + 1/1 "ACETALD" + 1/1 "CO-A" -> 1/1 "ACETYL-COA" + 1/1 "NADH"
"RXN1F-147"	1/1 "CPD1F-114" <> 1/1 "CPD1F-115"
"2-AMINOMUCONATE-REDUCTASE-RXN"	1/1 "2-AMINO-MUCONATE" + 1/1 "NADH" + 2/1 "WATER" -> 1/1 "NAD" + 1/1 "2K-ADIPATE" + 1/1 "NH4OH"
"RXN-7750"	1/1 "NADPH" + 1/1 "CPD-431" + 1/1 "OXYGEN-MOLECULE" -> 1/1 "NADP" + 1/1 "WATER" + 1/1 "CPD-3161"
"CARBPSYN-RXN"	2/1 "WATER" + 1/1 "CARBON-DIOXIDE" + 1/1 "GLN" + 2/1 "ATP" -> 1/1 "CARBAMOYL-P" + 1/1 "GLT" + 2/1 "ADP" + 1/1 "Pi"
"GLUTATHIONE-PEROXIDASE-RXN"	1/1 "HYDROGEN-PEROXIDE" + 2/1 "GLUTATHIONE" -> 2/1 "WATER" + 1/1 "OXIDIZED-GLUTATHIONE"
"RXN66-319"	1/1 "NADPH" + 1/1 "CPD-4581" -> 1/1 "NADP" + 1/1 "ZYMOSTEROL"
"RXN-7822"	1/1 "COUMARYL-COA" + 3/1 "MALONYL-COA" -> 1/1 "CPD-6955" + 3/1 "CARBON-DIOXIDE" + 4/1 "CO-A"
"2.4.1.117-RXN"	1/1 "DOLICHOLP" + 1/1 "UDP-GLUCOSE" -> 1/1 "UDP" + 1/1 "CPD-166"
"RXN1F-101"	1/1 "2-KETOGLUTARATE" + 1/1 "CPD1F-96" + 1/1 "OXYGEN-MOLECULE" -> 1/1 "SUC" + 1/1 "CPD1F-86" + 1/1 "CARBON-DIOXIDE"
"RXN-6268"	1/1 "BETAINE-ALDEHYDE-HYDRATE" -> 1/1 "WATER" + 1/1 "BETAINE_ALDEHYDE"
"RXN-5424"	1/1 "3-INDOLYLGLYCOLALDEHYDE" + 1/1 "NADH" + 1/1 "PROTON" -> 1/1 "INDOLE-3-GLYCOL" + 1/1 "NAD"
"CYTIDEAM2-RXN"	1/1 "CYTIDINE" + 1/1 "WATER" -> 1/1 "URIDINE" + 1/1 "AMMONIA"
"RXN-5123"	1/1 "GERANYL-PP" -> 1/1 "CPD-4903" + 1/1 "PPI"
"3-HYDROXY-KYNURENINASE-RXN"	1/1 "3-HYDROXY-L-KYNURENINE" + 1/1 "WATER" <> 1/1 "L-ALPHA-ALANINE" + 1/1 "3-HYDROXY-ANTHRANILATE"
"2.1.1.114-RXN"	1/1 "S-ADENOSYLMETHIONINE" + 1/1 "3-HEXAPRENYL-45-DIHYDROXYBENZOATE" -> 1/1 "ADENOSYL-HOMO-CYS" + 1/1 "3-HEXAPRENYL-4-HYDROXY-5-METHOXYBENZOATE"
"RXN-5464"	1/1 "CPD-5162" + 1/1 "GDP-MANNOSE" -> 1/1 "GDP" + 1/1 "CPD-5163"
"FRUCTOSE-6-PHOSPHATE-PHOSPHOKETOLASE-RXN"	1/1 "FRUCTOSE-6P" + 1/1 "Pi" -> 1/1 "ERYTHROSE-4P" + 1/1 "ACETYL-P" + 1/1 "WATER"
"ACONITATEHYDR-RXN"	1/1 "CIS-ACONITATE" + 1/1 "WATER" <> 1/1 "threo-d(s)-iso-citrate"
"RXN-7202"	1/1 "1-L-MYO-INOSITOL-1-P" + 1/1 "ATP" -> 1/1 "D-MYO-INOSITOL-34-BISPHOSPHATE" + 1/1 "ADP"
"4-COUMARATE--COA-LIGASE-RXN"	1/1 "ATP" + 1/1 "CO-A" + 1/1 "COUMARATE" -> 1/1 "PPI" + 1/1 "COUMARYL-COA" + 1/1 "AMP"
"RXN-5841"	1/1 "WATER" + 1/1 "NICOTINAMIDE_NUCLEOTIDE" -> 1/1 "NICOTINAMIDE_RIBOSE" + 1/1 "Pi"
"CHLOROPHYLLASE-RXN"	1/1 "WATER" + 1/1 "CHLOROPHYLL" -> 1/1 "PHYTOL" + 1/1 "CHLOROPHYLLIDE"
"RXN0-5114"	1/1 "WATER" + 1/1 "3-P-SERINE" <> 1/1 "SER" + 1/1 "Pi"
"RXN1F-165"	1/1 "2-KETOGLUTARATE" + 1/1 "CPD1F-134" + 1/1 "OXYGEN-MOLECULE" -> 1/1 "SUC" + 1/1 "CARBON-DIOXIDE" + 1/1 "CPD1F-137"
"RXN-7647"	1/1 "CPD-6993" <> 1/1 "CPD-6991"
"URPHOS-RXN"	1/1 "URIDINE" + 1/1 "Pi" -> 1/1 "RIBOSE-1P" + 1/1 "URACIL"
"ALDOSE-1-EPIMERASE-RXN"	1/1 "ALPHA-GLUCOSE" <> 1/1 "GLC"
"RXN-3624"	1/1 "2-HYDROXYISOFLAVANONE" + 1/1 "S-ADENOSYLMETHIONINE" -> 1/1 "ADENOSYL-HOMO-CYS" + 1/1 "CPD-3502"
"RXN-1884"	1/1 "L-GALACTOSE" + 1/1 "NAD" -> 1/1 "NADH" + 1/1 "CPD-330"
"R222-RXN"	1/1 "WATER" + 1/1 "NAD" + 1/1 "CPD-371" -> 1/1 "NADH" + 1/1 "CPD-195"
"ISOVALERYL-COA-FAD-RXN"	1/1 "FAD" + 1/1 "ISOVALERYL-COA" -> 1/1 "FADH2" + 1/1 "3-METHYL-CROTONYL-COA"
"5-OXOPROLINASE-(ATP-HYDROLYSING)-RXN"	1/1 "5-OXOPROLINE" + 2/1 "WATER" + 1/1 "ATP" -> 1/1 "GLT" + 1/1 "ADP" + 1/1 "Pi"
"APYRASE-RXN"	2/1 "WATER" + 1/1 "ATP" -> 1/1 "AMP" + 2/1 "Pi"
"3.5.4.27-RXN"	1/1 "METHENYLTETRAHYDROMETHANOPTERIN" + 1/1 "WATER" -> 1/1 "FORMYL-THMPT"
"RXN-7143"	1/1 "CPD-3141" + 1/1 "CPD-4211" -> 1/1 "PPI" + 1/1 "CPD-6644"
"RXN-6541"	1/1 "2-KETOGLUTARATE" + 1/1 "CPD1F-84" + 1/1 "OXYGEN-MOLECULE" -> 1/1 "SUC" + 1/1 "CPD-6221" + 1/1 "CARBON-DIOXIDE"
"NADNUCLEOSID-RXN"	1/1 "NAD" + 1/1 "WATER" -> 1/1 "ADENOSINE_DIPHOSPHATE_RIBOSE" + 1/1 "NIACINAMIDE"
"RXN-8415"	1/1 "FARNESYL-PP" -> 1/1 "PPI" + 1/1 "PROTON" + 1/1 "CPD-8233"
"RXN-4306"	1/1 "NADPH" + 1/1 "CPD-4203" + 1/1 "WATER" -> 1/1 "NADP" + 1/1 "CPD-4204"
"RXN-6425"	1/1 "CPD-6123" <> 1/1 "CPD-6122"
"QUINOPRIBOTRANS-RXN"	1/1 "PPI" + 1/1 "CARBON-DIOXIDE" + 1/1 "NICOTINATE_NUCLEOTIDE" -> 1/1 "PRPP" + 1/1 "QUINOLINATE"
"L-ARABINOKINASE-RXN"	1/1 "L-ARABINOSE" + 1/1 "ATP" -> 1/1 "CPD-1825" + 1/1 "ADP"
"THREOSPON-RXN"	1/1 "AMINO-OXOBUT" -> 1/1 "CARBON-DIOXIDE" + 1/1 "AMINO-ACETONE"
"1.1.99.25-RXN"	1/1 "QUINATE" + 1/1 "PQQ" -> 1/1 "CPD-104" + 1/1 "DEHYDROQUINATE"
"RXN-4541"	1/1 "CPD-4442" + 1/1 "WATER" -> 1/1 "CPD-4441" + 1/1 "RIBOSE"
"RXN-7591"	1/1 "2-KETOGLUTARATE" + 1/1 "CPD-6201" + 1/1 "OXYGEN-MOLECULE" -> 1/1 "SUC" + 2/1 "CARBON-DIOXIDE" + 1/1 "CPD1F-137"
"MEPROPCOA-FAD-RXN"	1/1 "FAD" + 1/1 "ISOBUTYRYL-COA" -> 1/1 "FADH2" + 1/1 "METHACRYLYL-COA"
"2.1.1.5-RXN"	1/1 "BETAINE" + 1/1 "HOMO-CYS" -> 1/1 "DIMETHYL-GLYCINE" + 1/1 "MET"
"RIBOKIN-RXN"	1/1 "ATP" + 1/1 "RIBOSE" -> 1/1 "ADP" + 1/1 "RIBOSE-5P"
"TRANS-CINNAMATE-4-MONOOXYGENASE-RXN"	1/1 "NADPH" + 1/1 "CPD-674" + 1/1 "OXYGEN-MOLECULE" -> 1/1 "NADP" + 1/1 "WATER" + 1/1 "COUMARATE"
"3.6.3.14-RXN"	1/1 "WATER" + 1/1 "ATP" -> 1/1 "PROTON" + 1/1 "ADP" + 1/1 "Pi"
"RXN-7575"	1/1 "COUMARYL-COA" + 2/1 "MALONYL-COA" -> 1/1 "CPD-6956" + 2/1 "CARBON-DIOXIDE" + 3/1 "CO-A"
"RXN-5041"	1/1 "NAD" + 1/1 "2,3-dihydrodipicolinate" -> 1/1 "NADH" + 1/1 "PROTON" + 1/1 "CPD-4841"
"RXN4KF-314"	1/1 "CPD4KF-0" <> 1/1 "CPD4KF-185"
"CARBAMATE-KINASE-RXN"	1/1 "AMMONIA" + 1/1 "CARBON-DIOXIDE" + 1/1 "ATP" -> 1/1 "CARBAMOYL-P" + 1/1 "ADP"
"PEPTIDYLPROLYL-ISOMERASE-RXN"	1/1 "CPD-8624" <> 1/1 "CPD-8625"
"INORGPYROPHOSPHAT-RXN"	1/1 "PPI" + 1/1 "WATER" -> 2/1 "Pi"
"UDPNACETYLGLUCOSAMENOLPYRTRANS-RXN"	1/1 "UDP-N-ACETYL-D-GLUCOSAMINE" + 1/1 "PHOSPHO-ENOL-PYRUVATE" -> 1/1 "UDP-ACETYL-CARBOXYVINYL-GLUCOSAMINE" + 1/1 "Pi"
"DALADALALIG-RXN"	2/1 "D-ALANINE" + 1/1 "ATP" -> 1/1 "D-ALA-D-ALA" + 1/1 "ADP" + 1/1 "Pi"
"RXN-6523"	1/1 "CPD1F-120" + 1/1 "2-KETOGLUTARATE" + 1/1 "OXYGEN-MOLECULE" -> 1/1 "SUC" + 1/1 "CARBON-DIOXIDE" + 1/1 "CPD-6201"
"RXN66-305"	1/1 "NADPH" + 1/1 "OXYGEN-MOLECULE" + 1/1 "CPD-4573" -> 1/1 "FORMATE" + 1/1 "44-DIMETHYL-CHOLESTA-812-24-TRIENOL" + 1/1 "NADP" + 1/1 "WATER"
"SUCROSE-PHOSPHATE-SYNTHASE-RXN"	1/1 "FRUCTOSE-6P" + 1/1 "UDP-GLUCOSE" <> 1/1 "UDP" + 1/1 "SUCROSE-6P"
"MALIC-NADP-RXN"	1/1 "MAL" + 1/1 "NADP" <> 1/1 "NADPH" + 1/1 "PYRUVATE" + 1/1 "CARBON-DIOXIDE"
"RXN-2981"	1/1 "WATER" + 1/1 "INDOLE-3-ACETYL-ALA" -> 1/1 "INDOLE_ACETATE_AUXIN" + 1/1 "L-ALPHA-ALANINE"
"SPHINGANINE-1-PHOSPHATE-ALDOLASE-RXN"	1/1 "CPD-649" -> 1/1 "PALMITALDEHYDE" + 1/1 "PHOSPHORYL-ETHANOLAMINE"
"METHYLACYLYLCOA-HYDROXY-RXN"	1/1 "WATER" + 1/1 "METHACRYLYL-COA" -> 1/1 "3-HYDROXY-ISOBUTYRYL-COA"
"RXN-4228"	1/1 "CPD-3946" <> 1/1 "CPD-712"
"ASNSYNB-RXN"	1/1 "WATER" + 1/1 "GLN" + 1/1 "ATP" + 1/1 "L-ASPARTATE" -> 1/1 "PPI" + 1/1 "ASN" + 1/1 "GLT" + 1/1 "AMP"
"RXN-1061"	1/1 "NADPH" + 1/1 "PALMITATE" + 1/1 "OXYGEN-MOLECULE" -> 1/1 "NADP" + 1/1 "WATER" + 1/1 "16-HYDROXYPALMITATE"
"PDXJ-RXN"	1/1 "DEOXYXYLULOSE-5P" + 1/1 "1-AMINO-PROPAN-2-ONE-3-PHOSPHATE" -> 2/1 "WATER" + 1/1 "PYRIDOXINE-5P" + 1/1 "Pi"
"RXN-4681"	1/1 "CPD-4208" + 1/1 "FAD" + 1/1 "WATER" <> 1/1 "FADH2" + 1/1 "ADENOSINE" + 1/1 "CPD-4483"
"METBALT-RXN"	1/1 "SUC" + 1/1 "2-OXOBUTANOATE" + 1/1 "AMMONIA" -> 1/1 "WATER" + 1/1 "O-SUCCINYL-L-HOMOSERINE"
"RXN-7805"	1/1 "ISOBUTYRYL-COA" + 3/1 "MALONYL-COA" -> 3/1 "CARBON-DIOXIDE" + 1/1 "CPD-7104" + 4/1 "CO-A"
"R5-RXN"	1/1 "CPD-17" + 1/1 "NADP" -> 1/1 "NADPH" + 1/1 "CPD-16"
"LIPIDXSYNTHESIS-RXN"	1/1 "WATER" + 1/1 "OH-MYRISTOYL" -> 1/1 "UMP" + 1/1 "BISOHMYR-GLUCOSAMINYL-1P"
"2.1.1.116-RXN"	1/1 "S-ADENOSYLMETHIONINE" + 1/1 "3-HYDROXY-N-METHYL-S-COCLAURINE" -> 1/1 "ADENOSYL-HOMO-CYS" + 1/1 "S-RETICULINE"
"RXN-8279"	1/1 "CPD-458" + 1/1 "CPD-8047" -> 1/1 "CPD-8049" + 1/1 "MYO-INOSITOL"
"GALPMUT-RXN"	1/1 "UDP-GALACTOSE" <> 1/1 "UDP-D-GALACTO-14-FURANOSE"
"ARGSUCCINLYA-RXN"	1/1 "L-ARGININO-SUCCINATE" -> 1/1 "ARG" + 1/1 "FUM"
"RXN-6142"	1/1 "P-AMINO-BENZOATE" + 1/1 "UDP-GLUCOSE" -> 1/1 "UDP" + 1/1 "CPD-5804"
"THYM-PHOSPH-RXN"	1/1 "THYMIDINE" + 1/1 "Pi" -> 1/1 "THYMINE" + 1/1 "DEOXY-RIBOSE-1P"
"2PGADEHYDRAT-RXN"	1/1 "2-PG" <> 1/1 "WATER" + 1/1 "PHOSPHO-ENOL-PYRUVATE"
"RXN-3303"	1/1 "CPD-3161" -> 1/1 "WATER" + 1/1 "CPD-3141"
"RXN4KF-214"	1/1 "CPD4KF-185" <> 1/1 "CPD4KF-186"
"R127-RXN"	1/1 "WATER" + 1/1 "XANTHINE" -> 1/1 "5-UREIDO-4-IMIDAZOLE_CARBOXYLATE"
"2.4.1.218-RXN"	1/1 "HYDROQUINONE" + 1/1 "UDP-GLUCOSE" -> 1/1 "UDP" + 1/1 "HYDROQUINONE-O-BETA-D-GLUCOPYRANOSIDE"
"RXN-8323"	1/1 "CPD-2182" <> 1/1 "CPD-8090"
"FORMALDEHYDE-TRANSKETOLASE-RXN"	1/1 "XYLULOSE-5-PHOSPHATE" + 1/1 "FORMALDEHYDE" -> 1/1 "GAP" + 1/1 "DIHYDROXYACETONE"
"NMNAMIDOHYDRO-RXN"	1/1 "WATER" + 1/1 "NICOTINAMIDE_NUCLEOTIDE" -> 1/1 "AMMONIA" + 1/1 "NICOTINATE_NUCLEOTIDE"
"ASPARTATE-SEMIALDEHYDE-DEHYDROGENASE-RXN"	1/1 "L-ASPARTATE-SEMIALDEHYDE" + 1/1 "NADP" + 1/1 "Pi" <> 1/1 "NADPH" + 1/1 "L-BETA-ASPARTYL-P"
"RXN-1981"	1/1 "ISOCHORISMATE" <> 1/1 "PYRUVATE" + 1/1 "CPD-110"
"UGD-RXN"	2/1 "NAD" + 1/1 "WATER" + 1/1 "UDP-GLUCOSE" <> 1/1 "UDP-GLUCURONATE" + 2/1 "NADH"
"RXN-5182"	1/1 "N2-ACETYL-ALPHA-AMIN" + 1/1 "ATP" -> 1/1 "N2ACETYL-ALPHA-NP" + 1/1 "ADP"
"PNKIN-RXN"	1/1 "PYRIDOXINE" + 1/1 "ATP" -> 1/1 "PYRIDOXINE-5P" + 1/1 "ADP"
"RXN66-19"	1/1 "NADPH" + 1/1 "CPD-8614" -> 1/1 "NADP" + 1/1 "CPD-4184"
"RXN-8231"	1/1 "CPD-7139" + 1/1 "UDP-GLUCOSE" -> 1/1 "UDP" + 1/1 "CPD-7966"
"R322-RXN"	1/1 "S-ADENOSYLMETHIONINE" + 1/1 "WATER" + 1/1 "CPD-662" -> 1/1 "ADENOSYL-HOMO-CYS" + 1/1 "ACET" + 1/1 "CPD-675"
"1.1.1.262-RXN"	1/1 "4-PHOSPHONOOXY-THREONINE" + 1/1 "NAD" -> 1/1 "NADH" + 1/1 "2-AMINO-3-OXO-4-PHOSPHONOOXYBUTYRATE"
"1.2.3.14-RXN"	1/1 "WATER" + 1/1 "CPD-692" + 1/1 "OXYGEN-MOLECULE" -> 1/1 "HYDROGEN-PEROXIDE" + 1/1 "CPD-693"
"ALLANTOINASE-RXN"	1/1 "ALLANTOIN" + 1/1 "WATER" <> 1/1 "ALLANTOATE"
"DURIDKI-RXN"	1/1 "DEOXYURIDINE" + 1/1 "ATP" -> 1/1 "DUMP" + 1/1 "ADP"
"THIAMIN-PYROPHOSPHOKINASE-RXN"	1/1 "THIAMINE" + 1/1 "ATP" <> 1/1 "THIAMINE-PYROPHOSPHATE" + 1/1 "AMP"
"RXN-8630"	1/1 "NADPH" + 1/1 "ACETONE" + 1/1 "OXYGEN-MOLECULE" -> 1/1 "ACETOL" + 1/1 "NADP" + 1/1 "WATER"
"METHIONINE-GAMMA-LYASE-RXN"	1/1 "WATER" + 1/1 "MET" -> 1/1 "2-OXOBUTANOATE" + 1/1 "AMMONIA" + 1/1 "CPD-7671"
"ZEATIN-O-BETA-D-XYLOSYLTRANSFERASE-RXN"	1/1 "CPD-4210" + 1/1 "UDP-D-XYLOSE" -> 1/1 "CPD-174" + 1/1 "UDP"
"4.1.1.72-RXN"	1/1 "2-KETO-3-METHYL-VALERATE" -> 1/1 "METHYLBUT-CPD" + 1/1 "CARBON-DIOXIDE"
"1.5.1.8-RXN"	1/1 "NADP" + 1/1 "WATER" + 1/1 "SACCHAROPINE" -> 1/1 "NADPH" + 1/1 "2-KETOGLUTARATE" + 1/1 "LYS"
"SHIKIMATE-KINASE-RXN"	1/1 "SHIKIMATE" + 1/1 "ATP" -> 1/1 "SHIKIMATE-5P" + 1/1 "ADP"
"RXN-8423"	1/1 "FARNESYL-PP" -> 1/1 "CPD-8240" + 1/1 "PPI" + 1/1 "PROTON"
"GLYOXYLATE-REDUCTASE-(NADP+)-RXN"	1/1 "NADP" + 1/1 "GLYCOLLATE" -> 1/1 "NADPH" + 1/1 "GLYOX"
"UDPNACETYLMURAMATEDEHYDROG-RXN"	1/1 "NADP" + 1/1 "UDP-N-ACETYLMURAMATE" -> 1/1 "NADPH" + 1/1 "UDP-ACETYL-CARBOXYVINYL-GLUCOSAMINE"
"R145-RXN"	1/1 "CPD-1063" -> 1/1 "WATER" + 1/1 "CPD-84"
"RXN-8313"	1/1 "CPD-8082" <> 1/1 "CPD-8083"
"RXN-7704"	1/1 "CPD-479" -> 1/1 "CPD-7036" + 1/1 "CARBON-DIOXIDE"
"RXN-1122"	1/1 "5-HYDROXY-FERULIC-ACID" + 1/1 "ATP" + 1/1 "CO-A" -> 1/1 "PPI" + 1/1 "5-HYDROXY-FERULOYL-COA" + 1/1 "AMP"
"RXN-8368"	1/1 "CPD-8166" <> 1/1 "CPD-8168"
"P-PANTOCYSDECARB-RXN"	1/1 "R-4-PHOSPHOPANTOTHENOYL-L-CYSTEINE" -> 1/1 "CARBON-DIOXIDE" + 1/1 "PANTETHEINE-P"
"RXN-6383"	1/1 "WATER" + 1/1 "ACRYLYL-COA" <> 1/1 "3-HYDROXY-PROPIONYL-COA"
"RXN-8430"	1/1 "FARNESYL-PP" -> 1/1 "PPI" + 1/1 "PROTON" + 1/1 "CPD-8247"
"L-ASCORBATE-PEROXIDASE-RXN"	1/1 "HYDROGEN-PEROXIDE" + 1/1 "ASCORBATE" -> 1/1 "L-DEHYDRO-ASCORBATE" + 2/1 "WATER"
"OCTADECANAL-DECARBONYLASE-RXN"	1/1 "CPD-55" -> 1/1 "HEPTADECANE-CPD" + 1/1 "CARBON-MONOXIDE"
"UREIDOGLYCOLATE-HYDROLASE-RXN"	1/1 "WATER" + 1/1 "CPD-1091" -> 2/1 "AMMONIA" + 1/1 "CARBON-DIOXIDE" + 1/1 "GLYOX"
"RXN-7664"	1/1 "NADPH" + 1/1 "CPD-7005" <> 1/1 "CPD-7004" + 1/1 "NADP"
"HISTPRATPHYD-RXN"	1/1 "WATER" + 1/1 "PHOSPHORIBOSYL-ATP" -> 1/1 "PPI" + 1/1 "PHOSPHORIBOSYL-AMP"
"N-CARBAMOYLPUTRESCINE-AMIDASE-RXN"	1/1 "CPD-597" + 1/1 "WATER" <> 1/1 "PUTRESCINE" + 1/1 "AMMONIA" + 1/1 "CARBON-DIOXIDE"
"BHBDCLOS-RXN"	1/1 "NADH" + 1/1 "ACETOACETYL-COA" <> 1/1 "NAD" + 1/1 "CPD-650"
"RXN-7203"	1/1 "D-MYO-INOSITOL-34-BISPHOSPHATE" + 1/1 "ATP" -> 1/1 "CPD-6681" + 1/1 "ADP"
"RXN-7624"	1/1 "NADPH" + 1/1 "CPD1F-95" + 1/1 "OXYGEN-MOLECULE" -> 1/1 "CPD1F-134" + 1/1 "NADP" + 1/1 "CARBON-DIOXIDE"
"GLYCINE-FORMIMINOTRANSFERASE-RXN"	1/1 "GLY" + 1/1 "CPD-671" <> 1/1 "THF" + 1/1 "N-FORMIMINO-GLYCINE"
"RXN-5465"	1/1 "GDP-MANNOSE" + 1/1 "CPD-5163" -> 1/1 "GDP" + 1/1 "CPD-5164"
"KYNURENINE-3-MONOOXYGENASE-RXN"	1/1 "NADPH" + 1/1 "L-KYNURENINE" + 1/1 "OXYGEN-MOLECULE" <> 1/1 "NADP" + 1/1 "WATER" + 1/1 "3-HYDROXY-L-KYNURENINE"
"6PFRUCTPHOS-RXN"	1/1 "ATP" + 1/1 "FRUCTOSE-6P" -> 1/1 "FRUCTOSE-16-DIPHOSPHATE" + 1/1 "ADP"
"3.5.2.17-RXN"	1/1 "5-HYDROXYISOURATE" + 1/1 "WATER" -> 1/1 "CPD-5821"
"RXN66-141"	1/1 "CPD-3192" <> 1/1 "CPD-3193"
"RXN1F-164"	1/1 "CPD1F-120" + 1/1 "2-KETOGLUTARATE" + 1/1 "OXYGEN-MOLECULE" -> 1/1 "SUC" + 1/1 "CPD1F-134" + 2/1 "CARBON-DIOXIDE"
"RXN-1727"	1/1 "CPD-2185" <> 1/1 "CPD-2186"
"GDPMANDEHYDRA-RXN"	1/1 "GDP-MANNOSE" <> 1/1 "WATER" + 1/1 "GDP-4-DEHYDRO-6-DEOXY-D-MANNOSE"
"ARGININE-2-MONOOXYGENASE-RXN"	1/1 "ARG" + 1/1 "OXYGEN-MOLECULE" -> 1/1 "4-GUANIDO-BUTYRAMIDE" + 1/1 "CARBON-DIOXIDE" + 1/1 "WATER"
"RXN0-2381"	1/1 "INDOLE-3-GLYCEROL-P" -> 1/1 "INDOLE" + 1/1 "GAP"
"RXN-3625"	1/1 "CPD-3502" -> 1/1 "FORMONONETIN" + 1/1 "WATER"
"MANNONOXIDOREDUCT-RXN"	1/1 "D-MANNONATE" + 1/1 "NAD" -> 1/1 "FRUCTURONATE" + 1/1 "NADH"
"FORMATE-DEHYDROGENASE-(NADP+)-RXN"	1/1 "FORMATE" + 1/1 "NADP" -> 1/1 "NADPH" + 1/1 "CARBON-DIOXIDE"
"RXN66-168"	1/1 "UDP-GLUCURONATE" + 1/1 "CPD-2742" -> 1/1 "UDP" + 1/1 "CPD-2747"
"RXN1F-148"	1/1 "CPD1F-115" <> 1/1 "CPD1F-118"
"RXN-5581-(NAD)"	1/1 "WATER" + 1/1 "NAD" + 1/1 "INDOLE_ACETALDEHYDE" -> 1/1 "NADH" + 1/1 "PROTON" + 1/1 "INDOLE_ACETATE_AUXIN"
"RXN-5581-(NADP)"	1/1 "WATER" + 1/1 "NADP" + 1/1 "INDOLE_ACETALDEHYDE" -> 1/1 "NADPH" + 1/1 "PROTON" + 1/1 "INDOLE_ACETATE_AUXIN"
"GDP-4-DEHYDRO-D-RHAMNOSE-REDUCTASE-RXN-(NAD)"	1/1 "CPD-353" + 1/1 "NAD" <> 1/1 "NADH" + 1/1 "PROTON" + 1/1 "GDP-4-DEHYDRO-6-DEOXY-D-MANNOSE"
"GDP-4-DEHYDRO-D-RHAMNOSE-REDUCTASE-RXN-(NADP)"	1/1 "CPD-353" + 1/1 "NADP" <> 1/1 "NADPH" + 1/1 "PROTON" + 1/1 "GDP-4-DEHYDRO-6-DEOXY-D-MANNOSE"
"DIHYDROPICRED-RXN-(NAD)"	1/1 "NAD" + 1/1 "DELTA{1}-PIPERIDEINE-2-6-DICARBOXYLATE" <> 1/1 "2,3-dihydrodipicolinate" + 1/1 "NADH" + 1/1 "PROTON"
"DIHYDROPICRED-RXN-(NADP)"	1/1 "DELTA{1}-PIPERIDEINE-2-6-DICARBOXYLATE" + 1/1 "NADP" <> 1/1 "NADPH" + 1/1 "2,3-dihydrodipicolinate" + 1/1 "PROTON"
"RXN-7968-(NAD)"	1/1 "SHIKIMATE" + 1/1 "NAD" <> 1/1 "3-DEHYDRO-SHIKIMATE" + 1/1 "NADH" + 1/1 "PROTON"
"RXN-7968-(NADP)"	1/1 "SHIKIMATE" + 1/1 "NADP" <> 1/1 "NADPH" + 1/1 "3-DEHYDRO-SHIKIMATE" + 1/1 "PROTON"
"RXN66-23-(NAD)"	1/1 "NAD" + 1/1 "CPD-8619" <> 1/1 "CPD-8620" + 1/1 "NADH" + 1/1 "CARBON-DIOXIDE"
"RXN66-23-(NADP)"	1/1 "NADP" + 1/1 "CPD-8619" <> 1/1 "NADPH" + 1/1 "CPD-8620" + 1/1 "CARBON-DIOXIDE"
"RXN-5921-(NAD)"	1/1 "NADH" + 1/1 "PROTON" + 1/1 "DL-CARNITINE" + 1/1 "OXYGEN-MOLECULE" <> 1/1 "NAD" + 1/1 "CPD-5682" + 1/1 "WATER" + 1/1 "TRIMETHYLAMINE"
"RXN-5921-(NADP)"	1/1 "NADPH" + 1/1 "PROTON" + 1/1 "DL-CARNITINE" + 1/1 "OXYGEN-MOLECULE" <> 1/1 "WATER" + 1/1 "TRIMETHYLAMINE" + 1/1 "NADP" + 1/1 "CPD-5682"
"RXN66-21-(NAD)"	1/1 "NADH" + 1/1 "CPD-8617" + 1/1 "OXYGEN-MOLECULE" <> 1/1 "CPD-8618" + 1/1 "NAD" + 2/1 "WATER"
"RXN66-21-(NADP)"	1/1 "NADPH" + 1/1 "CPD-8617" + 1/1 "OXYGEN-MOLECULE" <> 1/1 "CPD-8618" + 1/1 "NADP" + 2/1 "WATER"
"1.5.1.20-RXN-(NAD)"	1/1 "NAD" + 1/1 "5-METHYL-THF" <> 1/1 "METHYLENE-THF" + 1/1 "NADH" + 1/1 "PROTON"
"1.5.1.20-RXN-(NADP)"	1/1 "NADP" + 1/1 "5-METHYL-THF" <> 1/1 "NADPH" + 1/1 "METHYLENE-THF"
"RXN-924-(NAD)"	2/1 "NAD" + 2/1 "PROTON" + 4/1 "E-" <> 2/1 "NADH"
"RXN-924-(NADP)"	4/1 "E-" + 2/1 "NADP" + 2/1 "PROTON" <> 2/1 "NADPH"
"RXN-5603-(NAD)"	1/1 "NAD" + 1/1 "CPD-341" <> 1/1 "NADH" + 1/1 "INDOLE_ACETALDEHYDE"
"RXN-5603-(NADP)"	1/1 "NADP" + 1/1 "CPD-341" <> 1/1 "NADPH" + 1/1 "INDOLE_ACETALDEHYDE"
"RXN66-315-(NAD)"	1/1 "NADH" + 1/1 "OXYGEN-MOLECULE" + 1/1 "4-METHYL-824-CHOLESTADIENOL" <> 1/1 "NAD" + 1/1 "WATER" + 1/1 "CPD-4579"
"RXN66-315-(NADP)"	1/1 "NADPH" + 1/1 "OXYGEN-MOLECULE" + 1/1 "4-METHYL-824-CHOLESTADIENOL" <> 1/1 "NADP" + 1/1 "WATER" + 1/1 "CPD-4579"
"RXN66-322-(NAD)"	1/1 "NADH" + 1/1 "OXYGEN-MOLECULE" + 1/1 "CPD-4186" <> 1/1 "WATER" + 1/1 "NAD" + 1/1 "CPD-4187"
"RXN66-322-(NADP)"	1/1 "NADPH" + 1/1 "OXYGEN-MOLECULE" + 1/1 "CPD-4186" <> 1/1 "WATER" + 1/1 "NADP" + 1/1 "CPD-4187"
"RXN66-311-(NAD)"	1/1 "CPD-4575" + 1/1 "NADH" + 1/1 "OXYGEN-MOLECULE" <> 1/1 "CPD-4576" + 1/1 "NAD" + 2/1 "WATER"
"RXN66-311-(NADP)"	1/1 "NADPH" + 1/1 "CPD-4575" + 1/1 "OXYGEN-MOLECULE" <> 1/1 "CPD-4576" + 1/1 "NADP" + 2/1 "WATER"
"GLUCOSE-1-DEHYDROGENASE-RXN-(NAD)"	1/1 "NAD" + 1/1 "GLC" <> 1/1 "GLC-D-LACTONE" + 1/1 "NADH"
"GLUCOSE-1-DEHYDROGENASE-RXN-(NADP)"	1/1 "NADP" + 1/1 "GLC" <> 1/1 "NADPH" + 1/1 "GLC-D-LACTONE"
"RXN66-313-(NAD)"	1/1 "NAD" + 1/1 "CPD-4577" <> 1/1 "CPD-4578" + 1/1 "NADH" + 1/1 "CARBON-DIOXIDE"
"RXN66-313-(NADP)"	1/1 "NADP" + 1/1 "CPD-4577" <> 1/1 "NADPH" + 1/1 "CPD-4578" + 1/1 "CARBON-DIOXIDE"
"RXN66-17-(NAD)"	1/1 "CPD-8612" + 1/1 "NADH" + 1/1 "OXYGEN-MOLECULE" <> 1/1 "CPD-8613" + 1/1 "NAD" + 1/1 "WATER"
"RXN66-17-(NADP)"	1/1 "NADPH" + 1/1 "CPD-8612" + 1/1 "OXYGEN-MOLECULE" <> 1/1 "CPD-8613" + 1/1 "NADP" + 1/1 "WATER"
"RXN-6002-(NAD)"	1/1 "NAD" + 1/1 "CPD-5682" + 1/1 "WATER" <> 1/1 "MAL" + 1/1 "NADH" + 1/1 "PROTON"
"RXN-6002-(NADP)"	1/1 "WATER" + 1/1 "NADP" + 1/1 "CPD-5682" <> 1/1 "NADPH" + 1/1 "MAL" + 1/1 "PROTON"
"RXN-7978-(NAD)"	1/1 "CPD1F-130" + 1/1 "NADH" + 1/1 "PROTON" + 1/1 "OXYGEN-MOLECULE" <> 1/1 "NAD" + 1/1 "WATER" + 1/1 "CPD1F-131"
"RXN-7978-(NADP)"	1/1 "NADPH" + 1/1 "CPD1F-130" + 1/1 "PROTON" + 1/1 "OXYGEN-MOLECULE" <> 1/1 "NADP" + 1/1 "WATER" + 1/1 "CPD1F-131"
"RXN-2962-(NAD)"	1/1 "NAD" + 1/1 "S-HYDROXYMETHYLGLUTATHIONE" <> 1/1 "CPD-548" + 1/1 "NADH" + 1/1 "PROTON"
"RXN-2962-(NADP)"	1/1 "S-HYDROXYMETHYLGLUTATHIONE" + 1/1 "NADP" <> 1/1 "NADPH" + 1/1 "CPD-548" + 1/1 "PROTON"
"ICOSANOYL-COA-SYNTHASE-RXN-(NAD)"	2/1 "NADH" + 2/1 "PROTON" + 1/1 "STEAROYL-COA" + 1/1 "MALONYL-COA" <> 1/1 "ICOSANOYL-COA" + 1/1 "WATER" + 2/1 "NAD" + 1/1 "CARBON-DIOXIDE" + 1/1 "CO-A"
"RXN66-317-(NAD)"	1/1 "NADH" + 1/1 "CPD-4580" + 1/1 "OXYGEN-MOLECULE" <> 1/1 "NAD" + 1/1 "WATER" + 1/1 "CPD-4702"
"RXN66-317-(NADP)"	1/1 "NADPH" + 1/1 "CPD-4580" + 1/1 "OXYGEN-MOLECULE" <> 1/1 "NADP" + 1/1 "WATER" + 1/1 "CPD-4702"
"RXN-6382-(NAD)"	1/1 "NAD" + 1/1 "WATER" + 1/1 "CPD-6082" <> 1/1 "NADH" + 1/1 "B-ALANINE"
"RXN-6382-(NADP)"	1/1 "CPD-6082" + 1/1 "NADP" + 1/1 "WATER" <> 1/1 "NADPH" + 1/1 "B-ALANINE"
"HOMOSERDEHYDROG-RXN-(NAD)"	1/1 "HOMO-SER" + 1/1 "NAD" <> 1/1 "NADH" + 1/1 "PROTON" + 1/1 "L-ASPARTATE-SEMIALDEHYDE"
"HOMOSERDEHYDROG-RXN-(NADP)"	1/1 "HOMO-SER" + 1/1 "NADP" <> 1/1 "NADPH" + 1/1 "PROTON" + 1/1 "L-ASPARTATE-SEMIALDEHYDE"
"GLUTAMATE-DEHYDROGENASE-(NAD(P)+)-RXN-(NAD)"	1/1 "WATER" + 1/1 "NAD" + 1/1 "GLT" <> 1/1 "NADH" + 1/1 "AMMONIA" + 1/1 "2-KETOGLUTARATE"
"6PGLUCONDEHYDROG-RXN-(NADP)"	1/1 "CPD-2961" + 1/1 "NADP" <> 1/1 "NADPH" + 1/1 "RIBULOSE-5P" + 1/1 "CARBON-DIOXIDE"
"RXN-7979-(NAD)"	1/1 "NADH" + 1/1 "PROTON" + 1/1 "OXYGEN-MOLECULE" + 1/1 "CPD1F-131" <> 1/1 "CPD1F-133" + 1/1 "NAD" + 1/1 "WATER"
"RXN-7979-(NADP)"	1/1 "NADPH" + 1/1 "PROTON" + 1/1 "OXYGEN-MOLECULE" + 1/1 "CPD1F-131" <> 1/1 "CPD1F-133" + 1/1 "NADP" + 1/1 "WATER"
"RXN66-281-(NAD)"	1/1 "CPD-465" + 1/1 "NADH" <> 1/1 "PPI" + 1/1 "SQUALENE" + 1/1 "NAD"
"RXN66-281-(NADP)"	1/1 "NADPH" + 1/1 "CPD-465" <> 1/1 "PPI" + 1/1 "NADP" + 1/1 "SQUALENE"
"RXN66-22-(NAD)"	1/1 "CPD-8618" + 1/1 "NADH" + 1/1 "OXYGEN-MOLECULE" <> 1/1 "NAD" + 1/1 "WATER" + 1/1 "CPD-8619"
"RXN66-22-(NADP)"	1/1 "NADPH" + 1/1 "CPD-8618" + 1/1 "OXYGEN-MOLECULE" <> 1/1 "NADP" + 1/1 "WATER" + 1/1 "CPD-8619"
"GLYC3PDEHYDROGBIOSYN-RXN-(NADP)"	1/1 "NADP" + 1/1 "GLYCEROL-3P" <> 1/1 "NADPH" + 1/1 "DIHYDROXY-ACETONE-PHOSPHATE" + 1/1 "PROTON"
"RXN66-26-(NAD)"	1/1 "5-ALPHA-CHOLESTA-724-DIEN-3-BETA-OL" + 1/1 "NADH" + 1/1 "OXYGEN-MOLECULE" <> 1/1 "NAD" + 2/1 "WATER" + 1/1 "CPD-8646"
"RXN66-26-(NADP)"	1/1 "NADPH" + 1/1 "5-ALPHA-CHOLESTA-724-DIEN-3-BETA-OL" + 1/1 "OXYGEN-MOLECULE" <> 1/1 "NADP" + 2/1 "WATER" + 1/1 "CPD-8646"
"GLUCONATE-5-DEHYDROGENASE-RXN-(NAD)"	1/1 "NAD" + 1/1 "GLUCONATE" <> 1/1 "5-DEHYDROGLUCONATE" + 1/1 "NADH"
"GLUCONATE-5-DEHYDROGENASE-RXN-(NADP)"	1/1 "NADP" + 1/1 "GLUCONATE" <> 1/1 "NADPH" + 1/1 "5-DEHYDROGLUCONATE"
"R165-RXN-(NAD)"	1/1 "NAD" + 1/1 "CPD-1091" <> 1/1 "NADH" + 1/1 "CPD-389"
"R165-RXN-(NADP)"	1/1 "NADP" + 1/1 "CPD-1091" <> 1/1 "NADPH" + 1/1 "CPD-389"
"RXN66-18-(NAD)"	1/1 "CPD-8613" + 1/1 "NAD" <> 1/1 "NADH" + 1/1 "CARBON-DIOXIDE" + 1/1 "CPD-8614"
"RXN66-18-(NADP)"	1/1 "CPD-8613" + 1/1 "NADP" <> 1/1 "NADPH" + 1/1 "CARBON-DIOXIDE" + 1/1 "CPD-8614"
"1.1.1.264-RXN-(NAD)"	1/1 "NAD" + 1/1 "L-IDONATE" <> 1/1 "5-DEHYDROGLUCONATE" + 1/1 "NADH"
"1.1.1.264-RXN-(NADP)"	1/1 "NADP" + 1/1 "L-IDONATE" <> 1/1 "NADPH" + 1/1 "5-DEHYDROGLUCONATE"
"1.17.1.2-RXN-(NAD)"	1/1 "delta(3)-isopentenyl-pp" + 1/1 "NAD" + 1/1 "WATER" <> 1/1 "E-4-HYDROXY-3-METHYLBUT-2-EN-1-YL-DIPH" + 1/1 "NADH"
"1.17.1.2-RXN-(NADP)"	1/1 "delta(3)-isopentenyl-pp" + 1/1 "NADP" + 1/1 "WATER" <> 1/1 "NADPH" + 1/1 "E-4-HYDROXY-3-METHYLBUT-2-EN-1-YL-DIPH"
"RXN66-312-(NAD)"	1/1 "CPD-4576" + 1/1 "NADH" + 1/1 "OXYGEN-MOLECULE" <> 1/1 "NAD" + 1/1 "CPD-4577" + 1/1 "WATER"
"RXN66-312-(NADP)"	1/1 "NADPH" + 1/1 "CPD-4576" + 1/1 "OXYGEN-MOLECULE" <> 1/1 "WATER" + 1/1 "NADP" + 1/1 "CPD-4577"
"RXN66-15-(NAD)"	1/1 "CPD-8610" + 1/1 "NADH" + 1/1 "OXYGEN-MOLECULE" <> 1/1 "NAD" + 1/1 "WATER" + 1/1 "CPD-8611"
"RXN66-15-(NADP)"	1/1 "NADPH" + 1/1 "CPD-8610" + 1/1 "OXYGEN-MOLECULE" <> 1/1 "NADP" + 1/1 "WATER" + 1/1 "CPD-8611"
"2,4-DIAMINOPENTANOATE-DEHYDROGENASE-RXN-(NAD)"	1/1 "NAD" + 1/1 "24DINH2-PENTANOATE" + 1/1 "WATER" <> 1/1 "NADH" + 1/1 "AMMONIA" + 1/1 "PROTON" + 1/1 "CPD-299"
"2,4-DIAMINOPENTANOATE-DEHYDROGENASE-RXN-(NADP)"	1/1 "NADP" + 1/1 "WATER" + 1/1 "24DINH2-PENTANOATE" <> 1/1 "NADPH" + 1/1 "AMMONIA" + 1/1 "PROTON" + 1/1 "CPD-299"
"RXN66-310-(NAD)"	1/1 "NADH" + 1/1 "OXYGEN-MOLECULE" + 1/1 "44-DIMETHYL-824-CHOLESTADIENOL" <> 1/1 "CPD-4575" + 1/1 "NAD" + 1/1 "WATER"
"RXN66-310-(NADP)"	1/1 "NADPH" + 1/1 "OXYGEN-MOLECULE" + 1/1 "44-DIMETHYL-824-CHOLESTADIENOL" <> 1/1 "CPD-4575" + 1/1 "NADP" + 1/1 "WATER"
"RXN66-318-(NAD)"	1/1 "NAD" + 1/1 "CPD-4702" <> 1/1 "CPD-4581" + 1/1 "NADH" + 1/1 "CARBON-DIOXIDE"
"RXN66-318-(NADP)"	1/1 "NADP" + 1/1 "CPD-4702" <> 1/1 "NADPH" + 1/1 "CPD-4581" + 1/1 "CARBON-DIOXIDE"
"RXN-7712-(NAD)"	1/1 "2-KETOGLUTARATE" + 1/1 "NADH" + 1/1 "CARBON-DIOXIDE" <> 1/1 "NAD" + 1/1 "threo-d(s)-iso-citrate"
"RXN-7712-(NADP)"	1/1 "NADPH" + 1/1 "2-KETOGLUTARATE" + 1/1 "CARBON-DIOXIDE" <> 1/1 "NADP" + 1/1 "threo-d(s)-iso-citrate"
"RXN66-20-(NAD)"	1/1 "NADH" + 1/1 "CPD-4184" + 1/1 "OXYGEN-MOLECULE" <> 1/1 "WATER" + 1/1 "NAD" + 1/1 "CPD-8617"
"RXN66-20-(NADP)"	1/1 "NADPH" + 1/1 "CPD-4184" + 1/1 "OXYGEN-MOLECULE" <> 1/1 "WATER" + 1/1 "NADP" + 1/1 "CPD-8617"
"RXN66-316-(NAD)"	1/1 "NADH" + 1/1 "CPD-4579" + 1/1 "OXYGEN-MOLECULE" <> 1/1 "NAD" + 2/1 "WATER" + 1/1 "CPD-4580"
"RXN66-316-(NADP)"	1/1 "NADPH" + 1/1 "CPD-4579" + 1/1 "OXYGEN-MOLECULE" <> 1/1 "NADP" + 2/1 "WATER" + 1/1 "CPD-4580"
"RXN66-16-(NAD)"	1/1 "NADH" + 1/1 "CPD-8611" + 1/1 "OXYGEN-MOLECULE" <> 1/1 "NAD" + 1/1 "CPD-8612" + 2/1 "WATER"
"RXN66-16-(NADP)"	1/1 "NADPH" + 1/1 "CPD-8611" + 1/1 "OXYGEN-MOLECULE" <> 1/1 "CPD-8612" + 1/1 "NADP" + 2/1 "WATER"
"RXN0-384"	1/1 "WATER" + 1/1 "DATP" -> 1/1 "PPI" + 1/1 "DAMP"
"GLUTAMATE-DEHYDROGENASE-(NAD(P)+)-RXN-(NADP)"	1/1 "NADP" + 1/1 "GLT" <> 1/1 "NADPH" + 1/1 "2-KETOGLUTARATE" + 1/1 "AMMONIA"
"MALTODEXGLUCOSID-RXN"	1/1 "WATER" + 1/1 "1-4-alpha-D-Glucan" -> 1/1 "ALPHA-GLUCOSE"
"RXN66-166"	1/1 "CPD-2742" + 1/2 "OXYGEN-MOLECULE" <> 1/1 "CPD-3185"
"RXN-5421"	1/1 "INDOLE_ACETATE_AUXIN" + 1/2 "OXYGEN-MOLECULE" -> 1/1 "INDOLE-3-GLYCOLATE"
"CELLULOSE-SYNTHASE-(GDP-FORMING)-RXN"	1/1 "GDP-D-GLUCOSE" -> 1/1 "GDP" + 1/1 "1-4-beta-D-Glucan"
"1,4-BETA-D-XYLAN-SYNTHASE-RXN"	1/1 "UDP-D-XYLOSE" -> 1/1 "UDP" + 1/1 "14-BETA-D-XYLANN"
"GLUTAMATESYN-RXN"	1/1 "NADPH" + 1/1 "2-KETOGLUTARATE" + 1/1 "GLN" -> 1/1 "NADP" + 2/1 "GLT"
"RXN-1827"	1/1 "WATER" + 2/1 "1-4-alpha-D-Glucan" -> 1/1 "ALPHA-MALTOSE"
"RXN-5861"	1/1 "TYR" + 1/2 "OXYGEN-MOLECULE" <> 1/1 "L-DIHYDROXY-PHENYLALANINE"
"CTPSYN-RXN"	1/1 "UTP" + 1/1 "WATER" + 1/1 "GLN" + 1/1 "ATP" -> 1/1 "CTP" + 1/1 "GLT" + 1/1 "ADP" + 1/1 "Pi"
"PYRROLINECARBREDUCT-RXN-(NADP)"	1/1 "PRO" + 1/1 "NADP" <> 1/1 "NADPH" + 1/1 "l-delta(1)-pyrroline_5-carboxylate"
"2.7.7.13-RXN"	1/1 "GTP" + 1/1 "MANNOSE-1P" -> 1/1 "PPI" + 1/1 "GDP-MANNOSE"
"RXN-8197"	1/1 "GERANIOL" + 1/2 "OXYGEN-MOLECULE" -> 1/1 "CPD-7857"
"THREONINE-ALDOLASE-RXN"	1/1 "THR" <> 1/1 "GLY" + 1/1 "ACETALD"
"CDPKIN-RXN"	1/1 "CDP" + 1/1 "ATP" -> 1/1 "CTP" + 1/1 "ADP"
"DCDPKIN-RXN"	1/1 "ATP" + 1/1 "DCDP" -> 1/1 "ADP" + 1/1 "DCTP"
"RXN-7678"	1/1 "NADPH" + 1/1 "CPD-7016" + 1/1 "OXYGEN-MOLECULE" -> 1/1 "CHLOROPHYLL-B" + 1/1 "NADP"
"RXN0-724"	1/1 "UTP" <> 1/1 "DUTP"
"ALPHA-AMYL-RXN"	5/1 "1-4-alpha-D-Glucan" <> 1/1 "MALTOPENTAOSE"
"RXNQT-4140-(NAD)"	1/1 "NAD" + 1/1 "l-delta(1)-pyrroline_5-carboxylate" <> 1/1 "NADH" + 1/1 "GLT"
"RXN-5422"	1/1 "INDOLE_ACETALDEHYDE" + 1/2 "OXYGEN-MOLECULE" -> 1/1 "3-INDOLYLGLYCOLALDEHYDE"
"RXN-5984"	1/1 SDonor + 1/1 "DETHIOBIOTIN" <> 1/1 "CPD-5662"
"RXN0-5181"	1/1 "WATER" + 6/1 "1-4-alpha-D-Glucan" -> 1/1 "MALTOHEXAOSE"
"ICOSANOYL-COA-SYNTHASE-RXN-(NADP)"	2/1 "NADPH" + 1/1 "STEAROYL-COA" + 1/1 "MALONYL-COA" -> 1/1 "ICOSANOYL-COA" + 2/1 "NADP" + 1/1 "CARBON-DIOXIDE" + 1/1 "CO-A"
"GDPKIN-RXN"	1/1 "GDP" + 1/1 "ATP" -> 1/1 "GTP" + 1/1 "ADP"
"DGDPKIN-RXN"	1/1 "DGDP" + 1/1 "ATP" -> 1/1 "DGTP" + 1/1 "ADP"
"DADPKIN-RXN"	1/1 "DADP" + 1/1 "ATP" -> 1/1 "DATP" + 1/1 "ADP"
"GLUTKIN-RXN"	1/1 "GLT" + 1/1 "ATP" -> 1/1 "L-GLUTAMATE-5-P" + 1/1 "ADP"
"PEPCARBOX-RXN"	1/1 "WATER" + 1/1 "CARBON-DIOXIDE" + 1/1 "PHOSPHO-ENOL-PYRUVATE" -> 1/1 "OXALACETIC_ACID" + 1/1 "Pi"
"UDPKIN-RXN"	1/1 "UDP" + 1/1 "ATP" -> 1/1 "UTP" + 1/1 "ADP"
"DUDPKIN-RXN"	1/1 "DUDP" + 1/1 "ATP" -> 1/1 "DUTP" + 1/1 "ADP"
"HYDROG-RXN"	1/1 "HYDROGEN-MOLECULE" + 2/1 "Oxidized-ferredoxins" -> 2/1 "Reduced-ferredoxins" + 2/1 "PROTON"
"PREPHENATE-TRANSAMINE-RXN"	1/1 "GLT" + 1/1 "PREPHENATE" -> 1/1 "2-KETOGLUTARATE" + 1/1 "CPD-659"
"RXN-7740"	1/1 "NADPH" + 1/1 "CPD-7061" + 2/1 "OXYGEN-MOLECULE" -> 1/1 "NADP" + 2/1 "WATER" + 1/1 "CPD-7063"
"CELLULOSE-SYNTHASE-(UDP-FORMING)-RXN"	1/1 "UDP-GLUCOSE" -> 1/1 "UDP" + 1/1 "1-4-beta-D-Glucan"
"RXN0-300"	1/1 "NADPH" + 1/1 "OH-PYR" -> 1/1 "GLYCERATE" + 1/1 "NADP"
"RXN0-746"	1/1 "GTP" <> 1/1 "DGTP"
"D-LACTATE-DEHYDROGENASE-(CYTOCHROME)-RXN"	2/1 "Cytochromes-C" + 1/1 "D-LACTATE" <> 2/1 "Cytochromes-C-Reduced" + 1/1 "PYRUVATE"
"CARBOXYCYCLOHEXADIENYL-DEHYDRATASE-RXN"	1/1 "CPD-659" -> 1/1 "CARBON-DIOXIDE" + 1/1 "PHE"
"SULFITE-REDUCTASE-(FERREDOXIN)-RXN"	6/1 "Reduced-ferredoxins" + 1/1 "SO3" -> 1/1 "HS" + 6/1 "Oxidized-ferredoxins"
"RXN-7913"	1/1 "DCMP" + 1/1 "ATP" <> 1/1 "ADP" + 1/1 "DCDP"
"RXN-7022"	1/1 "CPD-6366" + 1/1 "UDP-GLUCOSE" <> 1/1 "UDP" + 1/1 "CPD-6562"
"SULFATE-ADENYLYLTRANS-RXN"	1/1 "SULFATE" + 1/1 "ADP" -> 1/1 "APS" + 1/1 "Pi"
"RXN-5402"	1/1 "TRP" + 1/2 "OXYGEN-MOLECULE" -> 1/1 "INDOLE_ACETALDEHYDE" + 1/1 "AMMONIA" + 1/1 "CARBON-DIOXIDE"
"3.2.1.68-RXN"	1/1 "WATER" + 2/1 "1-6-alpha-D-glucan" -> 1/1 "MALTOSE"
"NITRATE-REDUCTASE-(NADH)-RXN"	1/1 "NADH" + 1/1 "NITRATE" -> 1/1 "NAD" + 1/1 "NITRITE"
"THIOREDOXIN-REDUCT-NADPH-RXN"	1/1 "NADPH" + 1/1 "Ox-Thioredoxin" -> 1/1 "NADP" + 1/1 "Red-Thioredoxin"
"FERREDOXIN--NITRITE-REDUCTASE-RXN"	6/1 "Reduced-ferredoxins" + 1/1 "NITRITE" -> 1/1 "AMMONIA" + 6/1 "Oxidized-ferredoxins"
"RXN0-745"	1/1 "ATP" <> 1/1 "DATP"
"MYO-INOSITOL-OXYGENASE-RXN"	1/1 "MYO-INOSITOL" + 1/1 "OXYGEN-MOLECULE" -> 1/1 "GLUCURONATE"
"ORNITHINE-CYCLODEAMINASE-RXN"	1/1 "NADH" + 1/1 "AMMONIA" + 1/1 "PRO" -> 1/1 "NAD" + 1/1 "L-ORNITHINE"
"RXN-7679"	1/1 "NADPH" + 1/1 "CHLOROPHYLL-A" + 1/1 "OXYGEN-MOLECULE" -> 1/1 "NADP" + 1/1 "CPD-7016"
"RXN-2008"	1/1 "BENZOYLCOA" + 1/2 "OXYGEN-MOLECULE" <> 1/1 "SALICYLOYL-COA"
"RXNQT-4140-(NADP)"	1/1 "NADP" + 1/1 "l-delta(1)-pyrroline_5-carboxylate" <> 1/1 "NADPH" + 1/1 "GLT"
"TYRAMINOTRANS-RXN"	1/1 "P-HYDROXY-PHENYLPYRUVATE" + 1/1 "GLT" <> 1/1 "2-KETOGLUTARATE" + 1/1 "TYR"
"PYRUFLAVREDUCT-RXN"	1/1 "PYRUVATE" + 2/1 "Oxidized-ferredoxins" + 1/1 "CO-A" -> 1/1 "ACETYL-COA" + 2/1 "Reduced-ferredoxins" + 1/1 "CARBON-DIOXIDE"
"RXN-5423"	1/2 "OXYGEN-MOLECULE" + 1/1 "CPD-341" -> 1/1 "INDOLE-3-GLYCOL"
"RXN0-306"	2/1 "GLUTATHIONE" + 1/1 "ARSENATE" -> 1/1 "CPD-763" + 1/1 "OXIDIZED-GLUTATHIONE"
"GLUTATHIONE-REDUCT-NADPH-RXN"	1/1 "NADPH" + 1/1 "PROTON" + 1/1 "OXIDIZED-GLUTATHIONE" -> 2/1 "GLUTATHIONE" + 1/1 "NADP"
"NITRITE-REDUCTASE-(CYTOCHROME)-RXN"	1/1 "NITRIC-OXIDE" + 1/1 "Cytochromes-C" -> 1/1 "Cytochromes-C-Reduced" + 1/1 "NITRITE"
"PYRROLINECARBREDUCT-RXN-(NAD)"	1/1 "NADH" + 1/1 "l-delta(1)-pyrroline_5-carboxylate" -> 1/1 "NAD" + 1/1 "PRO"
"SULFITE-REDUCT-RXN"	1/1 "HS" + 3/1 "NADP" <> 3/1 "NADPH" + 1/1 "SO3"
"SO3OXTFER-RXN"	2/1 "Cytochromes-C-Reduced" + 1/1 "SULFATE" -> 2/1 "Cytochromes-C" + 1/1 "SO3"
"RXN0-723"	1/1 "CTP" <> 1/1 "DCTP"
"GLYCOGENSYN-RXN"	1/1 "ADP-D-GLUCOSE" <> 1/1 "1-4-alpha-D-Glucan" + 1/1 "ADP"
"CYSTATHIONINE-GAMMA-SYNTHASE"	1/1 "CYS" + 1/1 "O-PHOSPHO-L-HOMOSERINE" -> 1/1 "L-CYSTATHIONINE" + 1/1 "Pi"
"RXN-7605"	1/1 "S-ADENOSYLMETHIONINE" + "Methyl-acceptors" -> "ADENOSYL-HOMO-CYS" + "Methylated-methyl-acceptors"
