# Supplementary material for: Revisiting the chlorophyll biosynthesis pathway using genome scale metabolic model of Oryza sativa japonica
Source: Sci Rep. 2015 Oct 7;5:14975. doi: 10.1038/srep14975 (PMC4595741; doi:10.1038/srep14975)
Supplement: Supplementary Data S8 [file srep14975-s9.xls]

## Sheet: Sheet1
ATPase	"ATP" -> "ADP" + "Pi"
NADHOxid	"NADH" -> "NAD"
NADPHOxid	"NADPH" -> "NADP"
FA_Synth	16 "NADPH" + 9 "ACETYL-COA" + 8 "ATP" -> 9 "CO-A" + 16 "NADP" + 8 "Pi" + 1 "LINOLEIC_ACID" + 8 "ADP"
"PYRUVATE-DECARBOXYLASE-RXN"	1/1 "PYRUVATE" -> 1/1 "CARBON-DIOXIDE" + 1/1 "ACETALD"
"RXN0-747"	1/1 "GLUTAREDOXIN-1-REDUCED" + 1/1 "ADP" -> 1/1 "GLUTAREDOXIN-1-OXIDIZED" + 1/1 "WATER" + 1/1 "DADP"
"RXN-7183_1"	1/1 "NAD" + 1/1 "l-delta(1)-pyrroline_5-carboxylate" + 2/1 "WATER" -> 1/1 "GLT" + 1/1 "NADH" + 1/1 "PROTON"
"ALCOHOL-DEHYDROG-GENERIC-RXN"	1/1 "NAD" + 1/1 "ETOH" <> 1/1 "NADH" + 1/1 "PROTON" + 1/1 "ACETALD"
"FLAVONADPREDUCT-RXN"	1/1 "NADP" + 1/1 "Reduced-flavodoxins" -> 1/1 "NADPH" + 1/1 "Oxidized-flavodoxins" + 1/1 "PROTON"
"3.6.5.1-RXN"	1/1 "GTP" + 1/1 "WATER" -> 1/1 "GDP" + 1/1 "Pi"
"RXN1F-20"	1/1 "PROTOPORPHYRIN_IX" + 1/1 "WATER" + 1/1 "ATP" + 1/1 "MG+2" -> 1/1 "MG-PROTOPORPHYRIN" + 2/1 "PROTON" + 1/1 "ADP" + 1/1 "Pi"
"RXN0-882"	1/1 "NADP" + 1/1 "WATER" + 1/1 "HYDROXY-METHYL-BUTENYL-DIP" <> 1/1 "NADPH" + 1/1 "2C-METH-D-ERYTHRITOL-CYCLODIPHOSPHATE"
"RXN0-748"	1/1 "GDP" + 1/1 "GLUTAREDOXIN-1-REDUCED" -> 1/1 "GLUTAREDOXIN-1-OXIDIZED" + 1/1 "DGDP" + 1/1 "WATER"
"RIBONUCLEOSIDE-DIP-REDUCTII-RXN"	1/1 "GLUTAREDOXIN-1-OXIDIZED" + 1/1 "WATER" + 1/1 "DCDP" -> 1/1 "GLUTAREDOXIN-1-REDUCED" + 1/1 "CDP"
"GDPREDUCT-RXN"	1/1 "Ox-Thioredoxin" + 1/1 "DGDP" + 1/1 "WATER" -> 1/1 "GDP" + 1/1 "Red-Thioredoxin"
"RXN0-722"	1/1 "GLUTAREDOXIN-1-REDUCED" + 1/1 "UDP" -> 1/1 "GLUTAREDOXIN-1-OXIDIZED" + 1/1 "WATER" + 1/1 "DUDP"
"GLUTRNAREDUCT-RXN"	1/1 "NADP" + 1/1 "GLUTAMATE-1-SEMIALDEHYDE" + 1/1 "GLT-tRNAs" <> 1/1 "NADPH" + 1/1 "Charged-GLT-tRNAs" + 1/1 "PROTON"
"1.8.4.8-RXN"	1/1 "PAPS" + 1/1 "Red-Thioredoxin" -> 1/1 "Ox-Thioredoxin" + 1/1 "PAP" + 1/1 "SO3"
"PRODISULFREDUCT-A-RXN"	2/1 "GLUTATHIONE" + 1/1 "GLUTAREDOXIN-1-OXIDIZED" -> 1/1 "GLUTAREDOXIN-1-REDUCED" + 1/1 "OXIDIZED-GLUTATHIONE"
"UDPREDUCT-RXN"	1/1 "Ox-Thioredoxin" + 1/1 "WATER" + 1/1 "DUDP" <> 1/1 "UDP" + 1/1 "Red-Thioredoxin"
"CDPREDUCT-RXN"	1/1 "Ox-Thioredoxin" + 1/1 "WATER" + 1/1 "DCDP" <> 1/1 "CDP" + 1/1 "Red-Thioredoxin"
"2.7.1.76-RXN"	1/1 "DEOXYADENOSINE" + 1/1 "ATP" <> 1/1 "DAMP" + 1/1 "ADP"
"1.10.2.2-RXN"	1/1 "Ubiquinols" + 2/1 "Cytochromes-C" -> 2/1 "Cytochromes-C-Reduced" + 1/1 "Ubiquinones"
"ADPREDUCT-RXN"	1/1 "Ox-Thioredoxin" + 1/1 "WATER" + 1/1 "DADP" <> 1/1 "Red-Thioredoxin" + 1/1 "ADP"
"3.5.4.12-RXN"	1/1 "DUMP" + 1/1 "AMMONIA" <> 1/1 "WATER" + 1/1 "DCMP"
"RXN-7183_2"	1/1 "NADP" + 2/1 "WATER" + 1/1 "l-delta(1)-pyrroline_5-carboxylate" -> 1/1 "NADPH" + 1/1 "GLT" + 1/1 "PROTON"
"RXN0-302"	"2-PHOSPHO-4-CYTIDINE-5-DIPHOSPHO-2-C-MET" <> "2C-METH-D-ERYTHRITOL-CYCLODIPHOSPHATE" + "CMP"
"2.7.1.148-RXN"	"4-CYTIDINE-5-DIPHOSPHO-2-C" + "ATP" <> "2-PHOSPHO-4-CYTIDINE-5-DIPHOSPHO-2-C-MET" + "ADP"
"2.7.7.60-RXN"	"2-C-METHYL-D-ERYTHRITOL-4-PHOSPHATE" + "CTP" <> "4-CYTIDINE-5-DIPHOSPHO-2-C" + "PPI"
"DXPREDISOM-RXN"	"2-C-METHYL-D-ERYTHRITOL-4-PHOSPHATE" + "NADP" <> "DEOXYXYLULOSE-5P" + "NADPH"
