# Supplementary material for: Revisiting the chlorophyll biosynthesis pathway using genome scale metabolic model of Oryza sativa japonica
Source: Sci Rep. 2015 Oct 7;5:14975. doi: 10.1038/srep14975 (PMC4595741; doi:10.1038/srep14975)
Supplement: Supplementary Data S9 [file srep14975-s10.xls]

## Sheet: Sheet1
mit_AKG_tx	"2-KETOGLUTARATE" <> AlphaKG
mit_Cit_tx	"CIT" <> Citrate
mit_Fum_tx	"FUM" <> Fum
mit_Suc_tx	"SUC" <> Suc
mit_OAA_tx	"OXALACETIC_ACID" <> OxalAc"
mit_Mal_tx	"MAL" <> Mal
mit_CO2_tx	"CARBON-DIOXIDE" <> mit_CO2
mit_Pyr_tx	"PYRUVATE" -> Pyr
mit_PyrDH	Pyr + NAD_mit + CoA -> AcCoA + NAD_mitH + mit_CO2"
mit_O2_tx	"OXYGEN-MOLECULE" <> mit_O2
mit_CitSynth	OxalAc + AcCoA + "WATER" <> Citrate + CoA
mit_AconDHatase	Citrate <> CisAconitate
mit_AconHydr	CisAconitate <> IsoCitrate
mit_IsoCitDH	IsoCitrate + NAD_mit -> AlphaKG + NAD_mitH + 2 Proton + mit_CO2
mit_AlphaKGDH	AlphaKG + NAD_mit + CoA -> SucCoA + NAD_mitH + Proton + mit_CO2
mit_SucThioK	SucCoA + "ADP" + "Pi" -> Suc + "ATP" + CoA
mit_Fumarase	Fum + "WATER" <> Mal
mit_MalDH	Mal + NAD_mit <> OxalAc + NAD_mitH + Proton
mit_Complex_I	NAD_mitH + Q + 5 Proton -> NAD_mit + QH2 +4 "PROTON"
mit_Complex_II	Suc +Q -> Fum + QH2
mit_Complex_III	QH2 + 2 Cyt_ox + 2 Proton -> Q + 2 Cyt_red + 4 "PROTON"
mit_AOX	2 QH2 + mit_O2-> 2 Q + 2 "WATER"
mit_Complex_IV	4 Cyt_red + 8 Proton + mit_O2 -> 4 Cyt_ox + 2 "WATER" + 4 "PROTON"
mit_Complex_V	4 "PROTON" + "ADP" + "Pi" -> 4 Proton + "ATP"
mit_GLYOHMETRANS	"mit_METHYLENE-THF" + mit_GLY + "WATER" <> mit_THF + mit_SER
mit_GCVMULTI	1/1 mit_THF + 1/1 NAD_mit + 1/1 mit_GLY -> 1/1 "mit_METHYLENE-THF" + 1/1 NAD_mitH +
	1/1 mit_AMMONIA + 1/1 mit_CO2
mit_SER_tx	"SER" <> mit_SER
mit_ammonia_tx	mit_AMMONIA -> AMMONIA_str
mit_GLY_tx	"GLY" <> mit_GLY
mit_SER_o_tx	"per_SER" <> "mit_SER_o"
mit_GLY_o_tx	"per_GLY" <> "mit_GLY_o"
mit_add1	"mit_SER_o" <> mit_SER
mit_add2	"mit_GLY_o" <> mit_GLY"
