# Supplementary material for: Revisiting the chlorophyll biosynthesis pathway using genome scale metabolic model of Oryza sativa japonica
Source: Sci Rep. 2015 Oct 7;5:14975. doi: 10.1038/srep14975 (PMC4595741; doi:10.1038/srep14975)
Supplement: Supplementary Data S10 [file srep14975-s11.xls]

## Sheet: Sheet1
"per_RXN969"	1/1 "per_GLYCOLLATE" + 1/1 "per_OXYGEN-MOLECULE" -> 1/1 "per_HYDROGEN-PEROXIDE" + 1/1 "per_GLYOX"
"per_CATRXN"	2/1 "per_HYDROGEN-PEROXIDE" -> 1/1 "per_OXYGEN-MOLECULE"
"per_GLYCINEAMINOTRANSFERASERXN_total"	1/1 "per_GLT" + 2/1 "per_GLYOX" + "per_SER" -> 1/1 "per_2-KETOGLUTARATE" + 2/1 "per_GLY" + 1/1 "per_OH-PYR"
"per_GLYCERATEDEHYDROGENASERXN"	1/1 "per_NADH" + 1/1 "per_OH-PYR" -> 1/1 "per_NAD" + 1/1 "per_GLYCERATE"
"per_MALATEDEHRXN"	1/1 "per_NAD" + 1/1 "per_MAL" <> 1/1 "per_NADH" + 1/1 "per_OXALACETIC_ACID"
"per_OAA_tx"	" OXALACETIC_ACID" <> "per_OXALACETIC_ACID"
"per_Mal_tx"	" MAL" <> "per_MAL"
"per_OHPYR_tx"	" per_OH-PYR" -> "OH-PYR"
"per_GLT_tx"	" GLT" <> "per_GLT"
"per_2KETOGLUTARATE_tx"	" 2-KETOGLUTARATE" <> "per_2-KETOGLUTARATE"
"per_LALPHAALANINE_tx"	" L-ALPHA-ALANINE" <> "per_L-ALPHA-ALANINE"
"per_PYRUVATE_tx"	" per_PYRUVATE" <> "PYRUVATE"
"per_GLY_SER_o_tx"	2 "per_GLY" + 1 "mit_SER_o" <> 2 "mit_GLY_o" + 1 "per_SER"
"per_OXYGENMOLECULE_tx"	" OXYGEN-MOLECULE" <> "per_OXYGEN-MOLECULE"
"per_GLYCERATE_tx"	GLYCERATE_str <> "per_GLYCERATE"
