# Supplementary material for: Revisiting the chlorophyll biosynthesis pathway using genome scale metabolic model of Oryza sativa japonica
Source: Sci Rep. 2015 Oct 7;5:14975. doi: 10.1038/srep14975 (PMC4595741; doi:10.1038/srep14975)
Supplement: Supplementary Data S11 [file srep14975-s12.xls]

## Sheet: Sheet1
NH3_tx	1 x_AMMONIA -> 1 "AMMONIA"
O2_tx	1 x_O2 <> 1 "OXYGEN-MOLECULE"
NO3_tx	1 x_NITRATE -> 1 "NITRATE"
CO2_tx	1 x_CO2 <> 1 "CARBON-DIOXIDE"
LYS_tx	1 x_LYS <> 1 "LYS"
TYR_tx	1 x_TYR <> 1 "TYR"
STARCH_tx	1 x_STARCH <> 1 "1-4-alpha-D-Glucan"
Conol_tx	x_Conol <> "CONIFERYL-ALCOHOL"
Sinap_tx	x_Sinap <> "SINAPYL-ALCOHOL"
Coumol_tx	x_Couimol <> "COUMARYL-ALCOHOL"
UMP_tx	1 x_UMP <> 1 "UMP"
CYS_tx	1 x_CYS <> 1 "CYS"
THR_tx	1 x_THR <> 1 "THR"
SER_tx	1 x_SER <> 1 "SER"
dGMP_tx	1 x_DGMP <> 1 "DGMP"
ILE_tx	1 x_ILE <> 1 "ILE"
PALM_tx	1 x_PALMITATE <> 1 "PALMITATE"
LINO_tx	x_LINOLATE <> "LINOLEIC_ACID"
VAL_tx	1 x_VAL <> 1 "VAL"
CEL_tx	1 x_CELLULOSE <> 1 "1-4-beta-D-Glucan"
SUC_tx	1 x_SUCROSE <> 1 "SUCROSE"
GLC_tx	1 x_GLC <> 1 "GLC"
GMP_tx	1 x_GMP <> 1 "GMP"
AMP_tx	1 x_AMP <> 1 "AMP"
ARG_tx	1 x_ARG <> 1 "ARG"
GLT_tx	1 x_GLT <> 1 "GLT"
SO4_tx	1 x_SULFATE -> 1 "SULFATE"
ALA_tx	1 x_AALANINE <> 1 "L-ALPHA-ALANINE"
TRP_tx	1 x_TRP <> 1 "TRP"
dCMP_tx	1 x_DCMP <> 1 "DCMP"
ASP_tx	1 x_ASPARTATE <> 1 "L-ASPARTATE"
TMP_tx	1 x_TMP <> 1 "TMP"
B_ALA_tx	1 x_BALANINE <> 1 "B-ALANINE"
CMP_tx	1 x_CMP <> 1 "CMP"
PHOSPHATE_tx	1 x_PHOSPHATE <> 1 "Pi"
HIS_tx	1 x_HIS <> 1 "HIS"
LEU_tx	1 x_LEU <> 1 "LEU"
CHL_A_tx	x_CHLOROPHYLLA <> 1 "CHLOROPHYLL-A_str”
PHE_tx	1 x_PHE <> 1 "PHE"
PRO_tx	1 x_PRO <> 1 "PRO"
GLN_tx	1 x_GLN <> 1 "GLN"
dAMP_tx	1 x_DAMP <> 1 "DAMP"
ASN_tx	1 x_ASN <> 1 "ASN"
GLY_tx	1 x_GLY <> 1 "GLY"
MET_tx	1 x_MET <> 1 "MET"
